# Supplementary material for: Coupled Hydrological and Biogeochemical Forcings Structure Phytoplankton Community Assembly in a Eutrophic Estuary
Source: Microorganisms. 2026 Jun 18;14(6):1363. doi: 10.3390/microorganisms14061363 (PMC13304156; doi:10.3390/microorganisms14061363)
Supplement: Supplementary file 1 [file microorganisms-14-01363-s001.zip]

Archive with 7 entries (7 files):
- Dataset S1_SST_in_TWS.xlsx
- Dataset S2_List_of_Abbreviations.xlsx
- Dataset S3_abundance_of_phytoplankton_groups_and_dominant_species.xlsx
- Figure S1.pdf
- Figure S2.pdf
- Table S1 List of identified phytoplankton species from Shantou Bay in 2021.xlsx
- Table S2 marine phytoplankton species of Southeast China.xlsx
