# Supplementary material for: Coupled Hydrological and Biogeochemical Forcings Structure Phytoplankton Community Assembly in a Eutrophic Estuary
Source: Microorganisms. 2026 Jun 18;14(6):1363. doi: 10.3390/microorganisms14061363 (PMC13304156; doi:10.3390/microorganisms14061363)
Supplement: Supplementary file 1 [file microorganisms-14-01363-s001.zip › Dataset S1_SST_in_TWS.xlsx]

## Sheet: Data_SC_in_the_southern_TWS
Lon	Lat	North component of velocity (m/s)				East component of velocity (m/s)
		Win	Spr	Sum	Fal	Win	Spr	Sum	Fal
119.5	20.5	-0.789643	-0.00447136	0.177887	-0.351227	0.018815	0.29846	0.0571067	-0.216046
120	20.5	-0.722179	-0.0625863	0.218628	-0.40883	0.164263	0.250006	-0.0254181	0.326534
119	20.5	-0.715161	0.16236	0.130802	-0.36424	0.0603954	0.469212	0.233837	-0.501052
118.5	20.5	-0.555662	0.253125	-0.0538453	-0.493944	0.113552	0.0301435	0.216819	-0.403366
119	21	-0.552291	-0.150808	0.0823459	-0.181846	0.133377	0.595519	0.136261	-0.388144
119.5	21	-0.528177	-0.182442	0.137213	-0.387763	-0.0372069	0.405796	0.0231652	-0.162326
119.5	20	-0.510051	0.0332293	0.214519	-0.18177	-0.0499261	0.176748	0.0104394	-0.148178
120	20	-0.494438	0.0770343	0.129409	-0.218734	0.253168	0.306193	-0.0496262	0.151053
118.5	21	-0.488873	-0.0255436	-0.0357446	-0.10797	0.29057	0.0901003	0.0434193	-0.43889
120.5	21.5	-0.471801	-0.451193	-0.239132	-0.457132	-0.296863	0.185822	0.0760598	0.197102
119	20	-0.467799	0.157738	0.247935	-0.360476	-0.0490905	0.28873	0.335834	-0.361333
120.5	20.5	-0.464093	0.0231274	0.261195	-0.506436	0.185843	0.339606	0.116512	0.467193
112.5	17.5	-0.459582	0.485437	0.0590181	-0.338309	-0.0515222	0.38489	0.202066	0.107332
113	17.5	-0.443529	0.509571	-0.0301809	-0.328426	-0.120399	0.414203	0.242842	0.179766
113.5	17.5	-0.426298	0.498766	-0.114467	-0.327958	-0.170438	0.304152	0.231908	0.104561
114	17.5	-0.425883	0.457299	-0.178864	-0.292526	-0.155776	0.0877468	0.0938094	-0.061289
114.5	19	-0.418543	0.19562	0.409612	-0.203149	-0.222218	-0.0474228	-0.0563047	-0.00125432
122	19	-0.413602	-0.451785	-0.453321	-0.622487	0.631306	0.412975	0.655048	0.602665
114.5	17.5	-0.411979	0.433575	-0.192869	-0.24497	-0.121244	-0.322714	-0.139118	-0.0883033
115	19	-0.402129	-0.176182	0.368193	-0.28831	-0.217925	0.118561	-0.0335615	0.0500893
115	17.5	-0.389009	0.441939	-0.19527	-0.210959	-0.0778774	-0.690606	-0.320361	-0.0478833
117.5	20	-0.3873	-0.0386786	-0.0207497	-0.45689	0.145309	-0.411108	-0.133399	0.297503
123.5	21.5	-0.385219	-0.395213	-0.0426929	-0.0670159	0.114853	0.158799	-0.041576	-0.191307
121	22	-0.384093	-0.26363	-0.232475	-0.287501	-0.225754	0.0521793	0.122453	0.197531
118.5	20	-0.381424	0.220569	0.127424	-0.508582	-0.0341459	0.0935993	0.448315	-0.219939
114.5	19.5	-0.379234	-0.375645	-0.029194	-0.257585	-0.228898	0.0923635	-0.0932247	0.0269236
114	19	-0.377927	0.234732	0.380265	-0.194673	-0.151819	0.00609257	-0.0185361	0.099256
118	19.5	-0.377059	-0.311275	0.129551	-0.457545	0.0229148	-0.0706094	0.195408	0.0179555
118	20	-0.376677	0.0974605	-0.00952342	-0.528028	0.00167252	-0.29587	0.143166	0.0246908
119	18.5	-0.371734	-0.400244	0.0206041	-0.459691	-0.100066	0.284807	0.401712	-0.00132847
121.5	19	-0.369214	-0.49265	-0.29301	-0.597096	-0.160113	-0.110038	0.200101	0.468901
117	20	-0.368129	-0.169731	0.0486435	-0.353913	0.116506	-0.330893	-0.280066	0.361612
118	17.5	-0.364829	0.0339529	0.0196886	-0.292207	-0.189842	0.0311846	0.0465135	-0.0319576
113.5	18	-0.364045	0.416286	0.0148578	-0.153032	-0.165503	0.297019	0.283415	0.122053
114	18	-0.363765	0.474208	0.0298388	-0.205421	-0.184336	0.0931699	0.123697	-0.0361423
114.5	18	-0.361068	0.498248	0.0487712	-0.237543	-0.166982	-0.275123	-0.110361	-0.118123
118	21	-0.357137	0.00465906	-0.134929	-0.181573	0.292884	-0.277294	-0.00936266	0.1328
118.5	18.5	-0.351559	-0.461699	0.128208	-0.476537	-0.112842	0.304191	0.521868	0.0183109
117	21.5	-0.351388	-0.107673	0.0178221	-0.211643	0.049151	-0.215306	-0.000546611	0.124702
118	20.5	-0.350949	0.300936	-0.225564	-0.566919	0.102927	-0.327284	0.0541017	0.090926
117.5	17.5	-0.350514	0.0284431	0.0891333	-0.317859	-0.120965	0.0152256	-0.0483721	-0.03009
121.5	22.5	-0.350247	-0.241879	-0.0810461	-0.0520984	-0.0884338	0.170769	0.338184	0.0525843
118	18	-0.350155	-0.0288807	0.193	-0.395787	-0.192076	0.0524508	0.147615	0.0118828
123.5	22	-0.348826	-0.375418	-0.091909	-0.0564021	0.181685	0.213609	-0.147418	-0.285247
118.5	18	-0.345195	-0.126164	0.0526986	-0.40397	-0.170252	0.258045	0.353643	0.0115349
120	21	-0.344387	-0.130497	0.148906	-0.423437	-0.0790255	0.237297	-0.0769436	0.290878
119	19	-0.341646	-0.484385	0.184053	-0.320004	-0.111835	0.180993	0.413208	-0.0390272
117.5	19.5	-0.340813	-0.52914	0.194435	-0.45827	0.149138	-0.318163	-0.180913	0.231902
115	18	-0.340366	0.418234	0.0190061	-0.233953	-0.120732	-0.61816	-0.278591	-0.0671274
121.5	22	-0.34005	-0.32817	-0.115729	-0.194349	0.121287	0.15624	0.325385	0.201292
118.5	19	-0.339252	-0.62223	0.148577	-0.381899	-0.0666753	0.221272	0.594079	-0.00699285
113	18	-0.339132	0.302603	0.0442045	-0.1716	-0.107152	0.388388	0.329792	0.171089
115	19.5	-0.333203	-0.46835	0.077787	-0.178608	-0.288054	0.416356	-0.0680608	0.0577667
115.5	17.5	-0.332974	0.435619	-0.122288	-0.256778	0.00456937	-0.850106	-0.265309	-0.0455624
115.5	18	-0.330608	0.174228	-0.0613097	-0.275623	-0.0548848	-0.621978	-0.330138	-0.0209871
113	19	-0.329796	-0.16113	0.0742281	-0.389253	-0.081236	-0.00952411	0.143773	-0.117005
123	25	-0.326876	-0.100334	0.00486441	-0.0749602	-0.0335165	0.0316892	-0.0739652	0.0240749
118.5	19.5	-0.326854	-0.221057	0.194437	-0.367136	-0.0499788	0.173277	0.569018	-0.0996216
123	21.5	-0.325028	-0.33559	0.0879862	-0.195709	0.252689	0.257508	-0.0822797	0.0342229
114.5	18.5	-0.324332	0.428715	0.390499	-0.193228	-0.19565	-0.195431	-0.0882799	-0.06655
114	18.5	-0.322591	0.45572	0.346155	-0.118224	-0.18521	0.0668478	0.0954928	0.0588769
115.5	19	-0.322503	-0.626834	0.305008	-0.269267	-0.161527	0.159266	-0.0520427	-0.0367265
113.5	19	-0.321659	0.0812473	0.228865	-0.248876	-0.0803377	0.0364238	0.0999125	0.0775241
114	19.5	-0.31859	-0.359766	-0.0126505	-0.327274	-0.0769625	-0.0877771	-0.0571367	0.0235705
116	18	-0.318525	-0.109031	-0.0359955	-0.335088	-0.0309446	-0.408629	-0.217932	-0.0349459
112.5	18	-0.312982	0.15243	0.0778237	-0.229792	-0.0622144	0.206877	0.278519	0.0770633
119	19.5	-0.311736	-0.219193	0.263466	-0.241882	-0.092376	0.152167	0.387208	-0.152895
117.5	18	-0.310141	-0.0430603	0.249407	-0.310781	-0.0497483	0.00447889	-0.0189523	0.0202704
120.5	20	-0.30889	0.181364	0.183481	-0.303551	0.450341	0.488473	0.20968	0.442415
122	23	-0.308472	-0.104701	0.0923654	0.0180229	-0.035076	0.0216589	0.336268	0.245648
118	19	-0.308006	-0.680621	0.157286	-0.432037	-0.0273618	0.0736713	0.185545	0.0653162
115	18.5	-0.307074	0.222781	0.314151	-0.25239	-0.146599	-0.35578	-0.16097	-0.0386376
116	17.5	-0.30391	0.293315	-0.0150419	-0.294864	-0.00676813	-0.583135	-0.0969532	-0.0642752
122	23.5	-0.301542	-0.120809	0.124796	-0.117692	-0.00167341	0.123419	0.399473	0.15023
117.5	21.5	-0.298947	-0.466301	-0.0956427	0.000961283	0.146811	-0.351007	-0.0860375	0.256506
122.5	23.5	-0.298425	-0.140845	0.14845	-0.0742718	-0.0143419	0.22016	0.256731	0.354068
118	18.5	-0.296313	-0.390118	0.230948	-0.466496	-0.121071	0.108387	0.207041	0.0755732
123.5	21	-0.293286	-0.307097	0.308746	-0.0948091	0.0862961	0.15666	-0.0945309	-0.0926346
113.5	18.5	-0.293217	0.373282	0.247452	-0.056885	-0.123246	0.22282	0.254182	0.138565
117	17.5	-0.292447	0.0849799	0.084801	-0.301717	-0.0155516	-0.053774	-0.0107923	-0.063192
116.5	20	-0.290205	-0.229988	0.0424153	-0.229586	-0.022455	-0.230595	-0.145288	0.107464
123	22	-0.288578	-0.28804	-0.109391	-0.13083	0.341121	0.345909	0.0854946	-0.0440678
116.5	18	-0.287964	-0.199777	0.0670149	-0.311558	-0.027667	-0.216383	-0.083966	-0.081723
116	20.5	-0.287663	-0.00085404	-0.0361101	-0.422065	-0.202522	-0.0357189	0.00237063	0.00663869
121	19	-0.284763	-0.638369	0.22087	-0.00402248	0.103091	0.141024	0.117319	0.236411
122.5	17.5	-0.283972	-0.172714	-0.0326578	-0.238993	0.452189	0.45113	0.389527	0.364969
115.5	18.5	-0.283289	-0.252047	0.18106	-0.268953	-0.069168	-0.210051	-0.217085	-0.0388719
122.5	18.5	-0.281936	-0.152935	-0.233095	-0.281441	0.584671	0.482176	0.578892	0.423646
112.5	19	-0.281589	-0.218394	0.0354594	-0.445127	-0.0236583	-0.0499013	0.0973114	-0.194552
119.5	19.5	-0.27841	-0.131348	0.258195	-0.119409	-0.073751	0.235783	-0.0693886	-0.0657001
122	21.5	-0.277927	-0.340628	0.156244	-0.225027	0.274977	0.274737	0.500991	0.382551
115.5	19.5	-0.273997	-0.530465	0.147789	-0.148623	-0.257676	0.280522	0.00317451	-0.0335987
116	21	-0.273482	0.240368	-0.039255	-0.494552	-0.158395	0.0954628	0.0517382	-0.0613796
117	18	-0.273435	-0.154281	0.180763	-0.273441	0.00993684	-0.0406831	-0.0699518	-0.0528985
116.5	17.5	-0.265741	0.184933	0.0430293	-0.292695	-0.0150202	-0.278388	-0.00478629	-0.0799621
116.5	21	-0.265148	0.0871323	-0.078005	-0.416648	-0.0644327	-0.252206	-0.084119	0.0365105
123.5	25	-0.265129	-0.139099	0.163611	0.0627601	0.0341761	-0.00730635	0.193588	0.110393
116.5	20.5	-0.264232	0.0431245	-0.0506965	-0.393427	0.0491204	-0.201352	-0.12417	0.166023
116	18.5	-0.263426	-0.563588	0.0688273	-0.254264	-0.0376186	-0.233924	-0.238204	-0.0622321
121.5	25.5	-0.263262	-0.101343	0.0311489	-0.324708	0.121318	0.0162549	-0.1442	0.19248
117	20.5	-0.263146	0.146834	-0.144413	-0.344182	0.114141	-0.406327	-0.16722	0.376463
123	21	-0.260406	-0.27416	0.506387	-0.176286	0.209748	0.18607	-0.261375	0.0946417
119.5	22.5	-0.259697	-0.149086	0.196036	-0.169858	-0.0147027	0.213185	0.130646	0.126541
121.5	23	-0.255136	-0.0958398	0.0100434	-0.122371	0.0364389	0.278555	0.472515	-0.111887
119	18	-0.254194	-0.159298	-0.0948042	-0.332618	-0.0174933	0.354482	0.272681	0.0732091
115.5	20.5	-0.253484	0.0515686	-0.0144974	-0.468062	-0.237691	0.144686	-0.0447861	-0.124727
113.5	19.5	-0.252272	-0.373848	0.10257	-0.437948	-0.0933949	-0.133528	0.0039125	-0.142995
118.5	17.5	-0.252168	0.0439948	-0.0354163	-0.230565	-0.0810574	0.218771	0.240833	0.0521108
112.5	18.5	-0.251241	0.0485312	0.0291221	-0.298349	-0.0958806	0.0318887	0.189432	-0.12632
119.5	19	-0.25055	-0.318874	0.28087	-0.243443	-0.0102166	0.400478	0.00448794	-0.0136039
122.5	18	-0.249948	-0.12045	-0.0493378	-0.210613	0.548025	0.492981	0.409443	0.400802
117.5	18.5	-0.249509	-0.429525	0.191796	-0.422843	0.00171951	-0.107735	-0.0927178	0.0908916
123	17.5	-0.2495	-0.114764	-0.00492272	-0.188523	0.151966	-0.0452619	0.00147292	0.126637
117.5	20.5	-0.246534	0.25842	-0.235985	-0.41222	0.158126	-0.519549	-0.0975123	0.416521
113	18.5	-0.246187	0.223191	0.159529	-0.119155	-0.048584	0.260291	0.298579	0.0841241
116.5	18.5	-0.240388	-0.645213	0.0442901	-0.256096	-0.0459919	-0.237839	-0.165455	-0.0790664
116.5	21.5	-0.239938	0.311424	0.18004	-0.196957	-0.0784908	-0.0611101	0.00111864	-0.00218365
117.5	21	-0.23685	0.022966	-0.150333	-0.197311	0.199442	-0.480062	-0.0436208	0.467096
121.5	21.5	-0.235344	-0.216466	0.0261481	-0.223337	0.231446	0.0473662	0.351253	0.276236
120	22.5	-0.235097	0.0479879	0.186136	-0.13611	0.379563	0.198646	-0.00967936	0.0731104
122.5	24	-0.234796	-0.110679	0.250878	-0.219444	-0.0899384	0.143559	0.198476	0.296951
117	19.5	-0.23367	-0.578754	0.182087	-0.306171	0.0634802	-0.295147	-0.306801	0.235333
121	20.5	-0.233473	0.172423	0.226792	-0.38938	-0.0349189	0.236849	0.349363	0.309704
122	22.5	-0.233469	-0.144339	-0.000634325	0.0337621	0.0474532	0.0449147	0.298666	0.304936
122	21	-0.233143	-0.102233	0.421524	-0.300924	0.263093	0.2005	0.601074	0.450191
122.5	21	-0.231723	-0.224172	0.45119	-0.175985	0.114042	0.144682	0.176919	0.125045
116	20	-0.23161	-0.19429	-0.0131934	-0.118371	-0.173631	0.0021113	0.00603874	-0.0176055
115.5	20	-0.23135	-0.181775	-0.0572629	-0.0654431	-0.271018	0.228439	-0.0351389	-0.0234889
117.5	19	-0.227174	-0.771628	0.157764	-0.412007	0.0747	-0.184816	-0.184955	0.162838
121	21.5	-0.224585	-0.21816	0.00773192	-0.246706	0.0452807	0.12431	0.291763	0.192316
119.5	23	-0.223672	-0.0762216	0.0671117	-0.153846	0.0426323	0.163546	0.221545	0.0708289
122.5	21.5	-0.218113	-0.25356	0.263652	-0.212729	0.163598	0.1839	0.0920071	0.130083
116	19.5	-0.216151	-0.58129	0.123055	-0.147587	-0.176968	-0.0398213	0.00803365	-0.120765
117	18.5	-0.215084	-0.564159	0.0982717	-0.322505	0.0128703	-0.187138	-0.178351	0.000350385
116	19	-0.214201	-0.825417	0.194955	-0.233802	-0.100497	-0.109128	-0.107135	-0.0953432
119.5	18.5	-0.213396	-0.252917	0.0604261	-0.350171	0.137017	0.488231	0.131788	0.0895849
122.5	23	-0.212394	-0.131899	0.0368437	0.0377016	0.104478	0.246953	0.260479	0.328147
119	22.5	-0.210305	-0.147502	0.269773	-0.14963	-0.0874492	0.131179	0.115536	0.060924
122	22	-0.210115	-0.315279	-0.034918	-0.127363	0.140945	0.166996	0.350454	0.346136
122	25.5	-0.208352	-0.0816997	-0.0266779	-0.27822	1.01633	1.06075	1.04133	0.649792
123	18	-0.206504	-0.10902	-0.212931	-0.138274	0.0926423	-0.0323628	0.158363	0.0465633
122	24	-0.206011	-0.134541	0.226974	-0.192403	0.238395	0.411557	0.504182	0.143009
121	20	-0.197625	0.137767	0.230574	-0.254581	0.140377	0.299574	0.389141	0.53578
113	19.5	-0.195425	-0.289257	0.158184	-0.456859	0.0860066	0.0336382	0.146552	-0.0619279
116.5	19.5	-0.194912	-0.598135	0.112899	-0.174214	-0.0821953	-0.241266	-0.0943214	-0.0237539
122.5	22	-0.192852	-0.200387	0.017006	-0.160818	0.216374	0.188295	0.110233	0.1772
122.5	25	-0.192455	0.026322	0.00538659	-0.231271	0.00799314	0.261191	0.0844907	0.0268183
122.5	19	-0.191967	-0.066935	-0.33984	-0.249731	0.394392	0.124818	0.632367	0.152309
123.5	24.5	-0.187703	0.089529	0.26567	0.0521971	0.155501	0.107373	0.210715	0.248812
118	21.5	-0.187455	-0.596893	-0.0309039	0.211924	0.295044	-0.270336	-0.0954015	0.102815
122.5	22.5	-0.183619	-0.128688	-0.039526	0.00690624	0.220094	0.205196	0.202669	0.259636
123	23.5	-0.181798	-0.0287171	0.202543	-0.0916113	0.0940659	0.340014	0.110589	0.237537
117	21	-0.18117	0.0757847	-0.110653	-0.250607	0.0775579	-0.485269	-0.11355	0.256452
123.5	17.5	-0.176244	-0.117349	-0.122285	-0.137663	-0.134088	-0.209698	-0.0437621	0.046437
112.5	19.5	-0.172001	-0.243932	0.00195364	-0.435037	0.0273591	-0.0137643	0.0195417	-0.123548
123	20.5	-0.168719	-0.185644	0.5998	-0.144284	0.245619	0.184515	-0.0889262	0.147978
123.5	20.5	-0.164444	-0.231377	0.665	-0.0668819	0.0327279	0.137471	-0.190195	-0.00726272
117	19	-0.156357	-0.840547	0.119322	-0.265716	0.0192849	-0.275676	-0.256185	0.100481
123.5	22.5	-0.155701	-0.271405	-0.0483741	-0.087798	0.261158	0.292772	-0.237363	-0.267641
118	22	-0.152466	-0.6768	-0.0592877	-0.133051	0.144321	-0.112148	0.0206049	0.0693925
122	19.5	-0.150676	-0.139461	-0.206757	-0.237808	0.503313	0.123817	0.676247	0.42103
120.5	19	-0.149198	-0.347608	0.406552	-0.0631474	0.536724	0.342563	0.0975293	0.464923
123	22.5	-0.148612	-0.199105	-0.058724	-0.0330879	0.367729	0.411413	0.096776	-0.00828462
123.5	20	-0.146256	-0.193015	0.379837	-0.21415	-0.0321528	0.0544839	-0.102994	0.0935337
115	20	-0.144339	-0.255113	-0.0299399	-0.165016	-0.2436	0.289311	-0.114895	-0.0743444
115	21	-0.14313	0.135674	0.0292883	-0.314963	-0.0394568	0.0964449	0.00912468	-0.0816685
117	22	-0.143097	-0.100471	0.0716428	-0.172019	0.0738132	0.0610899	0.0809444	0.0639808
120	21.5	-0.14207	-0.314649	-0.110291	-0.486471	-0.014301	0.282454	-0.0304306	0.266441
114.5	20.5	-0.141264	-0.0657887	0.0192097	-0.484764	-0.0674218	0.138796	0.0223435	-0.160496
116.5	19	-0.141123	-0.863161	0.106797	-0.181364	-0.0681093	-0.255271	-0.125407	-0.0647156
116.5	22	-0.141038	-0.0502672	0.070891	-0.213826	0.0362031	0.0223623	-0.00575537	0.0191767
118.5	22.5	-0.136744	-0.104739	0.218112	-0.293491	-0.0120611	0.0313221	0.097602	0.0181862
123	18.5	-0.133608	0.0278841	-0.377435	-0.121901	0.0281817	-0.0581537	0.327419	-0.018073
121.5	20	-0.133247	0.160278	0.0624013	-0.184867	0.333744	0.286831	0.910592	0.736827
116	21.5	-0.131904	0.17472	0.0955363	-0.158228	-0.0392321	0.093373	-0.0156617	0.0242665
123.5	18	-0.130242	-0.130245	-0.363835	-0.0844575	-0.168034	-0.151554	0.0669964	0.0250782
115.5	21.5	-0.129281	0.0410462	0.0569883	-0.247271	-0.0377009	0.0818652	0.0314327	-0.0587497
115.5	21	-0.128407	0.265093	0.00938713	-0.390235	-0.0118271	0.248711	0.01789	0.00756588
114.5	21	-0.0997993	0.100214	0.0372814	-0.274688	-0.0474875	0.050783	0.0403725	-0.107769
120	19.5	-0.0995736	0.0146457	0.209895	-0.043452	0.479958	0.465761	-0.0853797	0.127799
121	19.5	-0.0966989	-0.0491056	0.132975	-0.0424614	0.15576	0.084056	0.43318	0.682827
123	23	-0.0936495	-0.143253	0.0424185	-0.0369559	0.264724	0.419429	0.106825	0.10054
118.5	21.5	-0.0931051	-0.580815	0.029976	0.134238	0.27488	0.0583978	-0.0295826	-0.269872
115	20.5	-0.0909676	0.0858422	0.0227419	-0.445492	0.0383509	0.283942	0.0258615	-0.0487601
117.5	22	-0.0874322	-0.285897	0.133932	-0.0768455	0.105359	0.0314361	-0.0319577	0.101016
120	19	-0.0852247	-0.184594	0.339427	-0.0795241	0.760257	0.513755	-0.0461439	0.297038
116	22	-0.0828924	0.0128033	0.114523	-0.177932	-0.0017271	0.0118764	-0.0100962	-0.0285249
115	21.5	-0.0818827	-0.00952567	0.0632306	-0.216103	-0.0127642	0.043922	0.0542926	-0.0679453
123.5	18.5	-0.0813203	0.0435861	-0.433751	-0.181784	-0.17153	-0.0963853	0.142641	0.0758754
116	22.5	-0.0811283	-0.00627609	0.169211	-0.103149	-0.0116649	0.0300123	0.0345705	-0.0247163
116.5	22.5	-0.0777417	-0.0159368	0.154929	-0.107323	-0.00239217	0.0453217	0.0484694	-0.00968295
121.5	21	-0.0777105	-0.0515978	0.277579	-0.274372	0.0311134	0.0108822	0.518328	0.304498
120.5	21	-0.0718922	-0.0920655	0.21209	-0.442497	-0.139042	0.252802	0.139246	0.394654
119	23.5	-0.0695719	0.0134525	0.102192	-0.0661052	0.0757009	0.156862	0.139699	0.0978532
122.5	20.5	-0.06915	0.0131954	0.427948	-0.274792	0.0441829	-0.0503161	0.315909	0.246089
114	20.5	-0.0655535	-0.0345751	0.0773982	-0.391125	-0.00434954	0.0971702	-0.0246485	-0.0725522
115.5	22.5	-0.0644174	-0.0195958	0.130569	-0.0844854	-0.000459337	0.0282643	0.0258159	-0.00959903
123	24.5	-0.0635265	0.00531648	0.349425	-0.0548779	-0.0854333	0.0194119	0.0111747	0.238922
113.5	21.5	-0.0624169	-0.0164253	0.0841019	-0.0598026	-0.0112188	0.0316261	0.0309141	-0.0177228
114	21	-0.0598262	0.0749884	0.0447062	-0.159643	0.00638151	0.0778299	0.000387034	-0.0268546
123.5	23.5	-0.0569329	0.0870088	0.190171	-0.226353	0.189151	0.249871	-0.129999	0.0256856
118	22.5	-0.0569228	-0.0836474	0.0839865	-0.197216	0.0240557	0.037335	0.0728637	0.0140428
123.5	19.5	-0.0530291	0.0692641	0.0457075	-0.339381	-0.116455	-0.0371074	0.068944	0.164837
114.5	21.5	-0.0525064	0.00367746	0.0613508	-0.0979055	-0.0251294	0.0337704	0.0386278	-0.0519603
119.5	23.5	-0.0520973	-0.0241291	0.0609601	-0.0587849	0.101741	0.239394	0.316704	0.132433
123	19	-0.0520268	0.201841	-0.333369	-0.223387	-0.0398763	-0.129342	0.390253	0.049361
113	21.5	-0.0512732	-0.0210872	0.0766465	-0.0537992	-0.0184198	0.0261697	0.0311894	-0.0183466
113.5	20.5	-0.050706	0.00867838	0.0548359	-0.270137	-0.00226327	0.0919674	0.0101623	-0.0310664
123	25.5	-0.0489021	-0.173947	-0.0296247	-0.447527	-0.0904859	0.140334	-0.181281	-0.047146
114	21.5	-0.0485209	0.00345667	0.0813748	-0.0566663	-0.000411679	0.0476341	0.0370372	-0.0181407
114.5	22	-0.0484885	0.0205132	0.124553	-0.0221908	-0.0166359	0.0424058	0.0607173	-0.0277512
117.5	22.5	-0.0455745	-0.0339744	0.0845677	-0.123463	0.0136394	0.0828058	0.0375774	0.0312594
121.5	20.5	-0.042011	0.274188	0.30677	-0.193335	0.106974	0.0911561	0.838285	0.440182
122	24.5	-0.0419235	0.0716376	0.23513	-0.172806	0.509915	0.713368	0.554761	0.142681
113	21	-0.0417798	0.0124198	0.0840879	-0.0890207	0.00326814	0.0525198	0.0345738	-0.0314413
113.5	21	-0.0414098	0.0411707	0.0730892	-0.114816	0.00331334	0.0698071	0.0181773	-0.032671
119	17.5	-0.04085	0.0481918	-0.0666025	-0.138416	0.190351	0.395325	0.197205	0.193801
120	18.5	-0.0390387	-0.115095	0.143891	-0.150957	0.924607	0.58821	-0.019823	0.525406
121	25.5	-0.0388648	0.0648283	0.187887	-0.0604989	0.117471	0.253903	0.297533	0.154432
118.5	23	-0.0386974	0.0178518	0.0478993	-0.0360498	0.0139706	0.074539	0.101145	0.0291301
117	22.5	-0.0385655	-0.0101735	0.145412	-0.0946793	0.0207195	0.0771973	0.0660916	0.0188091
114	22	-0.0377545	-0.0107388	0.0840013	-0.0146026	-0.0258059	-0.00394541	-0.010392	-0.0180493
119	23	-0.0345375	0.0164054	0.0736167	-0.0274814	0.0275664	0.110569	0.131613	0.051387
119.5	24	-0.0333023	0.0241636	0.0848487	-0.0281072	0.0854534	0.233001	0.227762	0.115097
123.5	19	-0.0325504	0.159946	-0.299894	-0.336876	-0.163571	-0.0510259	0.140842	0.155461
113	20.5	-0.0317751	0.0161589	0.060631	-0.201945	-0.00198233	0.0742579	0.0272022	-0.0211748
119.5	18	-0.0302606	-0.0112924	-0.130058	-0.194199	0.366292	0.610893	0.158975	0.226479
115.5	22	-0.030028	0.0345416	0.13105	-0.0612494	-0.00430686	0.0275527	0.0219295	-0.0216516
122	20.5	-0.0279791	0.244163	0.364436	-0.207247	0.206702	0.0684509	0.64381	0.405874
112.5	21	-0.0264575	0.00234478	0.0683456	-0.0714495	-0.0435014	0.0236475	0.0270843	-0.0493188
115	22	-0.0232163	0.0326582	0.122275	-0.0153679	0.00986875	0.0376245	0.0470227	-0.00629538
123	20	-0.0205449	-0.0168383	0.2602	-0.313437	0.145272	0.0280599	0.126111	0.227314
112.5	20	-0.0199758	-0.0331575	0.0464749	-0.262075	-0.00259363	0.0669575	0.0638551	-0.0833912
123.5	23	-0.019862	-0.126586	0.0199359	-0.13622	0.272774	0.312226	-0.212863	-0.149543
112.5	20.5	-0.018993	0.0063375	0.0482748	-0.129872	-0.0416519	0.0450311	0.0544438	-0.0629843
117	23	-0.0147043	0.0635456	0.128817	-0.011372	0.00295232	0.0550974	0.0745369	0.00968359
118	23	-0.0125153	0.0578007	0.102556	-0.00947382	0.0263775	0.113701	0.117439	0.0555492
113.5	22	-0.00710389	-0.00605032	0.0129836	-0.00207372	-0.00668747	-0.00876625	0.00677974	-0.000944052
120.5	25.5	0.000539077	0.0804268	0.146229	-0.0112417	0.0799048	0.19139	0.191823	0.130062
122.5	32.5	0.00222983	0.0059539	-0.008408	0.0108188	0.0106157	0.026853	0.0341862	0.0137708
121.5	17.5	0.00300039	0.00295511	0.00123282	0.00380224	0.00082854	-0.00188414	-0.0054106	0.00116363
122.5	24.5	0.00434496	0.0111475	0.329273	-0.18238	-0.176371	0.196365	0.131283	0.199605
117.5	23	0.00467063	0.0970338	0.166995	0.00575936	0.0237962	0.114935	0.13156	0.0435681
119	21.5	0.00473804	-0.438814	0.0387634	-0.120046	0.121028	0.45936	0.0980341	-0.120437
117.5	23.5	0.00506361	0.0758185	0.0947139	0.0169214	0.00807875	0.0657208	0.0538624	0.0211304
123	24	0.00727376	0.0464866	0.365548	-0.138372	-0.0843577	0.153245	0.0709293	0.308607
122.5	32.5	0.00789496	0.0147313	0.0127777	0.0173797	-0.0204531	0.0392215	0.0183247	-0.00382902
120	26	0.00817078	0.0138497	0.0411892	0.00156059	0.0534158	0.0818673	0.109047	0.0316158
118.5	22	0.0105178	-0.707733	-0.205975	-0.261805	0.0775489	-0.119799	-0.0139388	-0.0965944
122	18.5	0.01173	0.00569269	0.00598571	0.010465	0.00270883	0.0238145	0.022499	0.0134612
122	18	0.012065	0.00771875	0.00686516	0.0117604	-0.0015611	0.0130275	0.0154358	0.00694353
122	29	0.0132558	0.0202478	0.0110545	0.0156812	0.011161	0.0214642	0.0258175	0.0133166
122	20	0.0142218	0.220419	0.0631608	-0.134214	0.324391	-0.0132756	0.677203	0.325882
120.5	19.5	0.014282	-0.0314137	0.188987	0.0630563	0.669817	0.588056	0.299841	0.498699
122	19.5	0.0148001	0.00280279	-0.00176144	0.00551139	-0.00472078	0.0309449	0.0418663	0.00714056
123.5	18	0.0150964	0.0207798	0.0222397	0.00356713	0.0132851	0.0616938	0.0793968	0.0266188
122	17.5	0.0155243	0.0145153	0.0131652	0.0157458	-0.0038293	0.00382926	0.00810394	-0.00178217
123	18.5	0.0159357	0.00315207	0.0080688	0.0098287	-0.0127645	0.037114	0.0695055	0.0116106
119.5	21.5	0.0160121	-0.282478	-0.0109736	-0.353726	-0.00544595	0.329471	0.0722126	0.0611884
122	19	0.0161021	0.0121532	0.00495023	0.0185962	-0.00835597	0.0198346	0.0219043	-0.000827618
118.5	23.5	0.0188342	0.128623	0.177699	0.0307212	0.00301046	0.0633989	0.0755102	0.0208335
113	20	0.0196978	-0.0581593	0.0270524	-0.324598	0.0253084	0.050081	0.00573584	-0.089269
122.5	19	0.0214917	0.00942118	0.0155297	0.0196758	-0.0193232	0.0278478	0.0235725	4.33e-05
118.5	24	0.0217662	0.0841433	0.103305	0.0412582	0.0250693	0.0858116	0.0925064	0.0464036
120	25.5	0.0218511	0.0548152	0.106076	0.0226721	0.0858411	0.155733	0.164542	0.0829795
120	25	0.0231691	0.170292	0.213895	0.0901552	0.024233	0.129392	0.114071	0.0430407
119	24	0.0238831	0.0895627	0.154995	0.03229	0.0822277	0.193587	0.152226	0.117708
122	28.5	0.0239682	0.0313415	0.0406335	0.027399	-0.0197972	0.0323582	0.0602012	-0.00709017
123.5	19	0.0255032	0.0235055	0.0130392	0.0159863	-0.00776563	0.0274117	0.0635509	0.0107319
123	17.5	0.0268366	0.0166756	0.0295792	0.0169863	-0.0243624	0.0112855	0.0233224	-0.0260761
123	19.5	0.0276806	0.0271619	-0.00745564	0.0150045	-0.00897193	0.0352002	0.0656025	0.0131976
123.5	18.5	0.0283469	0.0125695	0.0204233	0.00484344	-0.0124672	0.0459576	0.060581	0.00742406
123	19	0.0307532	0.0108261	-0.00308806	0.010666	-0.0184098	0.0303739	0.0644045	0.0114981
122.5	19.5	0.0315079	0.0185603	-0.00586067	0.0147288	-0.020135	0.0326332	0.055383	-0.000121282
121	27.5	0.0316407	0.0220971	0.0499327	0.0309523	0.0189902	0.0271814	0.0447506	0.0375288
122.5	18.5	0.0324959	0.0173344	0.0302186	0.028691	-0.0140122	0.0259997	0.0334576	0.0121676
119.5	25	0.0328149	0.146207	0.200269	0.0783081	0.0197696	0.0619639	0.0479667	0.0302329
121.5	28	0.0336606	0.0378028	0.0509308	0.0410974	0.0184045	0.028509	0.0472945	0.0304599
120.5	25	0.0338818	0.1935	0.25289	0.0760118	0.0191806	0.204175	0.19179	0.0636753
122.5	29	0.034437	0.0475949	0.0658844	0.0489554	-0.0108722	0.0785574	0.080464	0.044351
123	18	0.0357573	0.0303149	0.050448	0.0305743	-0.0327243	0.00316818	0.0268505	-0.0294297
122.5	19.5	0.0370122	0.145356	-0.183777	-0.154691	0.133526	-0.212918	0.547079	0.0304196
123.5	17.5	0.0370834	0.0348143	0.0468051	0.0157607	0.0316324	0.0647546	0.0640424	0.0296223
123.5	19.5	0.0371104	0.0190629	0.000120917	0.0202402	-0.0101734	0.0223948	0.0667936	0.01421
123.5	32.5	0.0386671	0.0641036	0.106844	0.0818465	0.0454493	0.0828678	0.127035	0.0489929
118	23.5	0.0397547	0.142488	0.181466	0.0566585	0.0297278	0.0993566	0.102379	0.0521077
122.5	17.5	0.0403149	0.0338437	0.0336331	0.0413508	0.0330006	0.0487739	0.0584187	0.0391054
122.5	18	0.0405191	0.0401856	0.0383918	0.0301355	0.0534535	0.070825	0.0827377	0.0731735
123	32.5	0.0406249	0.0607062	0.071398	0.0679051	0.0208604	0.0885514	0.105446	0.0695243
123.5	32.5	0.0408817	0.0658972	0.0771397	0.0545297	0.0419188	0.0784523	0.103049	0.0556154
123	32.5	0.0440389	0.0367968	0.0336812	0.0549613	-0.00696277	0.0435154	0.0521737	-0.00226984
119	24.5	0.046064	0.131802	0.18544	0.0707127	0.0585954	0.133476	0.117301	0.0864117
113.5	20	0.0524562	-0.112449	0.0757216	-0.30009	0.0417145	0.0474238	0.0354631	-0.058586
123.5	29	0.0536721	0.0897201	0.155093	0.095693	0.0475118	0.0716253	0.131932	0.0377926
120	24.5	0.0559937	0.229134	0.254909	0.0931176	0.012293	0.111953	0.0797638	0.0335739
120	24	0.0566057	0.129716	0.196275	0.0628194	-0.0127783	0.130304	0.23655	0.0154506
123	29	0.0576452	0.0796825	0.138225	0.09148	0.0466266	0.0987803	0.149992	0.0828577
123.5	24	0.0593787	0.139485	0.357609	-0.117176	0.120622	0.123042	-0.0314582	0.178165
123	19.5	0.0615198	0.136274	-0.0674336	-0.335641	-0.0121929	-0.110353	0.314111	0.197951
120.5	26	0.0693165	0.0677256	0.119202	0.0322792	0.0923611	0.152555	0.163031	0.140161
121	26	0.0715271	0.119432	0.142359	0.0144535	0.103955	0.18113	0.186431	0.136246
114.5	20	0.0734923	-0.340971	0.1265	-0.211209	-0.0973107	0.152779	-0.0989518	-0.0503846
121	21	0.0741313	-0.0775055	0.161424	-0.3362	-0.0129141	0.109975	0.298118	0.203849
123.5	27	0.0791211	0.132928	0.18631	0.106116	0.0855939	0.177223	0.231327	0.169851
123.5	26.5	0.0797248	0.211302	0.154896	0.152554	0.0264275	0.122871	0.159128	0.125264
121.5	27.5	0.0840124	0.0736608	0.15499	0.103499	0.0381423	0.070597	0.117567	0.115266
123	27	0.0845895	0.119838	0.162728	0.125687	0.0966276	0.155337	0.236774	0.110485
122.5	25.5	0.0855325	0.0562057	0.0387164	-0.282551	0.221784	0.39792	0.210829	0.123483
122.5	28.5	0.0871609	0.0944821	0.180116	0.116095	0.0557646	0.127479	0.180415	0.129032
121	27	0.0928161	0.112475	0.153452	0.0821249	0.0534199	0.0651927	0.101642	0.0930161
120.5	26.5	0.094396	0.105181	0.136969	0.0620339	0.0736089	0.108122	0.132433	0.110729
123.5	25.5	0.094647	-0.236294	0.0767775	-0.437117	-0.119756	0.0938209	0.0355846	-0.00866893
121.5	26	0.0972444	0.16644	0.160508	0.104232	0.35634	0.277511	0.200966	0.361542
123.5	28.5	0.099536	0.110925	0.213246	0.137822	0.0551636	0.0629185	0.121129	0.049556
122.5	27.5	0.103523	0.0992357	0.191412	0.101018	0.133435	0.151571	0.223117	0.130971
123	28.5	0.103854	0.115145	0.224121	0.141132	0.0613888	0.0993061	0.167463	0.0734932
122	28	0.109688	0.11697	0.202534	0.14997	0.0145514	0.0941075	0.173194	0.119933
119.5	24.5	0.111483	0.243158	0.276033	0.140957	0.0704266	0.167589	0.110656	0.101186
123	27.5	0.113113	0.118291	0.225195	0.131943	0.108319	0.149693	0.217105	0.0499843
122.5	20	0.122658	0.181847	0.120845	-0.252567	-0.015045	-0.25435	0.484502	0.189982
122	27.5	0.12547	0.103316	0.185357	0.136859	0.105703	0.157404	0.21267	0.168368
114	20	0.131047	-0.209174	0.168337	-0.171469	0.0284295	0.0383646	0.0508408	-0.0152357
120.5	22	0.131227	-0.0203155	0.0703898	-0.0880052	-0.0252593	-0.00237012	0.0476774	-0.00549218
121	26.5	0.134061	0.161569	0.199483	0.115891	0.0918465	0.119958	0.151467	0.145829
121.5	27	0.136137	0.141876	0.18406	0.119011	0.0668123	0.0938879	0.137612	0.126176
122	27	0.137427	0.135719	0.185201	0.129605	0.144798	0.170219	0.211777	0.151232
122.5	27	0.14619	0.166533	0.195025	0.162295	0.0956825	0.137712	0.20723	0.0959145
122.5	28	0.14808	0.15636	0.253365	0.214593	0.105628	0.134846	0.224913	0.136479
123.5	27.5	0.15144	0.173091	0.290862	0.171552	0.0608357	0.0949371	0.164756	0.0927403
123	28	0.160801	0.14941	0.25859	0.198902	0.0883722	0.102454	0.171659	0.0332867
123.5	28	0.162519	0.16894	0.278672	0.17929	0.0538266	0.0567147	0.120212	0.028129
120	18	0.171926	0.0536386	0.0184837	-0.0800393	1.04978	0.675905	0.0867318	0.686289
121.5	26.5	0.174041	0.204288	0.223859	0.135317	0.158675	0.138397	0.159999	0.134627
123	26.5	0.21278	0.328781	0.31652	0.272885	-0.0309802	0.0676347	0.11695	0.00966957
120	22	0.240626	-0.422029	-0.197901	-0.334754	0.370663	0.511083	0.0954744	0.320405
119	22	0.249218	-0.483337	-0.206155	-0.306276	-0.0711315	0.12739	0.0358213	-0.0517215
122	26.5	0.284838	0.298602	0.29069	0.25247	0.21988	0.252947	0.253895	0.232871
123.5	26	0.304977	0.795079	0.245179	0.492254	-0.00336702	0.171448	0.0537288	0.336362
119.5	17.5	0.331784	0.17018	0.00451862	0.043937	0.721344	0.870986	0.27682	0.386494
122.5	26.5	0.336798	0.413844	0.415266	0.348827	0.082242	0.18625	0.211931	0.111744
120	17.5	0.346104	0.14725	0.155662	0.0900882	0.927174	0.537871	0.195368	0.70346
123	26	0.353607	0.620147	0.301578	0.398266	-0.167244	0.12794	-0.0679006	0.00746569
119.5	22	0.392868	-0.367166	-0.152476	-0.301453	0.09464	0.289472	0.0869867	0.161285
122	26	0.410876	0.447455	0.475117	0.339657	0.539586	0.604014	0.609534	0.468244
122.5	26	0.522259	0.457566	0.508715	0.392626	0.0408273	0.173549	0.185909	0.121284

## Sheet: Data_SST_in_TWS
Lon	Lat	Win	Spr	Sum	Fal
123.5	17.5	4.65	18.23	29.05	11.59
123.5	32.38	4.68	14.59	27.66	11.26
123.5	32.5	4.82	14.49	27.3	11.48
123.5	32.5	4.87	14.73	27.79	11.19
123.5	32.38	4.9	14.56	27.52	11.71
123.5	32.5	4.93	14.98	28.29	10.9
123.5	32.13	4.96	14.85	27.33	12.13
123.5	32.5	5.01	15.05	28.41	10.51
123.5	32.5	5.03	14.47	27.18	11.86
123.5	32.25	5.04	14.69	27.35	12.15
123.5	32.25	5.06	14.83	27.62	11.44
123.5	32.25	5.09	14.97	27.89	10.73
123.5	32.5	5.11	15.11	28.53	10.13
123.5	17.5	5.11	18.37	29.22	11.57
123.5	32.38	5.12	14.88	28.1	11.01
123.5	32.38	5.12	14.52	27.37	12.16
123.5	28.5	5.16	15.97	27.66	12.78
123.5	32	5.17	15.12	27.62	11.6
123.5	32.13	5.22	15.1	27.72	11.17
123.5	32.5	5.24	14.46	27.07	12.24
123.5	28.75	5.27	14.8	28.14	10.66
123.5	32	5.28	15.09	27.87	11.01
123.5	32.13	5.28	15.1	27.28	12.21
123.5	21.25	5.32	16.35	28.51	13.13
123.5	32.25	5.32	15.03	27.21	12.36
123.5	28.75	5.32	15.09	28.03	10.86
123.5	28.38	5.32	16.39	28.32	13.13
123.5	32.38	5.37	14.96	27.14	12.5
123.5	32	5.38	15.07	28.13	10.43
123.5	28.75	5.38	15.38	27.91	11.05
123.5	21.25	5.39	16.21	28.16	13.26
123.5	21.38	5.45	16.59	28.85	13.37
123.5	20.88	5.45	17.67	28.9	12.42
123.5	21.25	5.46	16.07	27.82	13.39
123.5	17.5	5.47	17.74	28.95	12.05
123.5	32.13	5.49	15.35	28.11	10.2
123.5	28.25	5.49	16.8	28.98	13.47
123.5	32	5.5	15.27	27.52	12.34
123.5	17.5	5.51	17.94	29.03	12.3
123.5	21.38	5.52	16.48	28.47	13.36
123.5	32.25	5.52	15.03	28.19	10.91
112.5	28.5	5.53	16.24	27.8	12.93
123.5	20.88	5.55	17.9	29.06	12.11
123.5	32.38	5.56	15.16	28.54	10.76
123.5	17.5	5.57	18.51	29.4	11.55
123.5	21.5	5.58	16.83	29.19	13.61
123.5	21.38	5.59	16.37	28.09	13.36
123.5	32.13	5.59	15.36	27.22	12.29
123.5	28.13	5.6	16.73	28.67	13.4
123.5	32.25	5.61	15.38	27.06	12.56
123.5	28.63	5.61	15.73	27.64	13.33
123.5	32.38	5.62	15.4	26.91	12.83
123.5	32.38	5.64	15.06	28.51	10.7
123.5	21.5	5.64	16.75	28.78	13.47
123.5	20.88	5.65	18.12	29.22	11.81
123.5	21.13	5.68	16.25	28.52	13.42
123.5	28.5	5.69	16.14	27.99	12.26
123.5	32.5	5.7	14.85	26.97	12.48
123.5	28.63	5.71	15.79	27.87	12.36
123.5	21.5	5.71	16.66	28.37	13.33
112.5	21.5	5.71	16.42	27.93	13.65
112.63	21.5	5.71	16.18	27.49	13.97
123.5	21	5.72	16.85	28.64	13.15
123.5	28.75	5.72	15.43	27.76	12.47
123.5	32.38	5.73	14.96	28.48	10.63
123.5	20.88	5.73	17.37	28.82	12.62
123.5	28.13	5.74	16.78	28.88	13.61
112.5	28.38	5.74	16.42	28.08	13.2
123.5	28.38	5.76	16.48	28.48	13
112.5	28.63	5.8	16.05	27.75	13.59
123.5	28.63	5.8	15.85	28.11	11.39
112.5	21.38	5.81	16.28	27.8	13.98
123.5	28.25	5.83	16.81	28.98	13.75
123.5	32	5.83	15.42	27.42	13.09
112.5	28.13	5.83	16.51	28.15	13.56
123.5	21.13	5.84	16.32	28.63	13.42
123.5	21.13	5.85	16.11	28.23	13.65
123.5	28.13	5.88	16.82	29.09	13.82
112.63	28.5	5.89	16.51	27.95	13.07
112.5	21.25	5.91	16.13	27.67	14.3
123.5	17.5	5.91	17.52	28.83	13.02
123.5	32.13	5.92	15.18	28.27	10.8
123.5	21.13	5.95	16.71	28.49	13.31
112.5	28.25	5.95	16.6	28.36	13.46
112.75	21.5	5.95	16.34	27.59	14.34
123.5	32.25	5.95	15.09	28.49	11.09
123.5	17.5	5.97	18.05	29.18	12.18
112.5	32.13	5.97	15.63	27.23	12.62
112.63	28.63	5.97	16.38	27.87	13.85
123.5	21.13	5.98	16.55	28.61	13.36
123.5	21	6	16.6	28.79	13.3
123.5	20.88	6.01	17.05	28.74	12.83
123.5	21.13	6.01	16.4	28.74	13.41
112.5	32	6.02	15.74	27.47	13.44
123.5	21.13	6.03	15.96	27.93	13.87
123.5	21	6.03	16.16	28.53	13.73
112.63	21.38	6.03	16.18	27.5	14.59
112.63	28.75	6.06	16.24	27.79	14.64
112.63	28.13	6.06	16.28	27.62	13.72
112.5	28.75	6.07	15.86	27.7	14.26
123.5	28.75	6.07	15.49	27.62	13.89
112.5	32.25	6.07	15.66	27.07	12.72
123.5	21.5	6.09	16.8	29.09	13.84
123.5	20.88	6.1	16.64	28.88	13.16
123.5	17.5	6.11	16.12	29.09	13.54
112.63	28.38	6.15	16.45	27.85	13.26
123.5	21	6.16	16.25	28.74	13.59
123.5	32.5	6.16	15.23	26.88	12.71
123.5	28.25	6.17	16.82	28.99	14.03
112.5	32.38	6.18	15.69	26.92	12.83
112.88	21.5	6.19	16.5	27.69	14.71
123.5	20.88	6.2	16.23	29.02	13.49
123.5	28.38	6.2	16.57	28.65	12.88
123.5	17.5	6.2	16.69	28.97	13.02
112.63	32	6.21	16.07	27.52	13.79
123.5	28.5	6.22	16.32	28.31	11.73
123.5	21	6.28	16.34	28.95	13.45
123.5	17.5	6.29	17.26	28.85	12.51
123.5	21	6.31	16.01	28.29	14.04
123.5	32.13	6.35	15.01	28.43	11.41
112.63	21.25	6.35	16.19	27.52	15.22
123.5	17.5	6.36	17.59	28.97	12.82
112.63	32.13	6.36	15.9	27.25	12.95
112.5	21.13	6.4	16.02	27.69	14.5
112.63	28.25	6.41	16.39	27.75	13.46
112.75	28.75	6.49	16.33	27.59	15.22
112.75	28.13	6.5	16.48	27.62	14.32
123.5	28.13	6.51	16.8	28.97	13.93
112.63	32.25	6.55	15.94	27.08	12.88
123.5	21	6.59	15.85	28.05	14.35
123.5	21.5	6.61	16.77	29	14.07
112.75	21.38	6.61	16.21	27.48	15.01
123.5	28.63	6.66	15.81	28.16	12.99
112.5	32.5	6.7	15.57	26.92	12.97
112.75	32	6.72	16.23	27.32	14.59
112.63	32.38	6.73	15.97	26.92	12.82
123.5	20.88	6.78	16.1	28.85	13.82
112.63	21.13	6.78	16.08	27.45	15.12
112.75	28.63	6.81	16.4	27.65	15.11
112.5	21	6.9	15.91	27.72	14.69
123.5	17.5	6.92	17.22	28.65	12.8
112.88	28.75	6.92	16.42	27.38	15.82
112.88	28.13	6.94	16.67	27.61	14.93
123.5	17.5	6.95	16.85	28.71	13.26
112.75	32.13	6.95	16.13	27.05	13.96
123.5	17.5	6.99	16.49	28.76	13.71
112.75	28.25	7.05	16.62	27.64	14.3
112.75	28.38	7.09	16.54	27.68	14.65
116.25	21.5	7.11	16.61	27.54	15.1
112.75	32.25	7.12	16.15	26.84	13.65
112.75	28.5	7.13	16.46	27.72	14.99
123.5	28.13	7.14	16.78	28.86	14.05
123.5	28.5	7.15	16.42	28.22	13.18
112.88	21.38	7.19	16.24	27.46	15.43
123.5	28.63	7.2	16.07	28	14.43
112.63	21	7.21	15.97	27.39	15.03
112.88	32	7.24	16.39	27.12	15.39
112.63	32.5	7.24	15.91	26.97	13.23
112.75	21.25	7.27	16.08	27.38	15.69
112.75	32.38	7.28	16.16	26.63	13.34
123.5	28.5	7.32	16.55	27.94	13.92
123.5	20.88	7.32	15.81	28.11	14.43
123.5	20.88	7.34	15.89	28.4	14.28
112.5	20.88	7.35	15.82	27.75	14.75
123.5	20.88	7.36	15.97	28.69	14.14
116.25	28.75	7.37	16.41	27.18	16.31
112.63	20.88	7.38	15.83	27.38	15.07
123.5	17.5	7.41	15.95	28.97	14.05
112.75	21.13	7.42	16.12	27.34	15.58
116.25	21.38	7.53	16.34	27.34	15.47
123.5	28.38	7.53	16.56	28.41	13.69
123.5	17.5	7.55	17.17	28.45	13.1
112.63	17.5	7.55	15.68	27.37	15.12
112.88	32.13	7.55	16.36	26.86	14.97
112.75	21	7.57	16.15	27.3	15.46
116.25	32	7.59	16.37	27.03	15.85
112.75	20.88	7.62	16.02	27.22	15.48
112.88	28.63	7.64	16.42	27.44	16.37
112.75	17.5	7.66	15.89	27.13	15.5
112.88	32.25	7.69	16.36	26.6	14.41
112.88	28.25	7.69	16.84	27.54	15.14
123.5	32.38	7.7	17.56	28.29	14.47
116.38	21.25	7.7	16.18	27.05	15.55
123.5	17.5	7.71	17.01	28.44	13.49
112.75	32.5	7.73	16.09	26.64	13.66
123.5	28.38	7.75	16.58	28.22	14.15
112.88	17.5	7.77	16.1	26.89	15.88
112.5	17.5	7.8	15.72	27.77	14.81
116.25	32.13	7.82	16.33	26.88	15.38
116.38	28.75	7.82	16.41	26.97	16.81
112.88	32.38	7.83	16.35	26.34	13.86
112.88	20.88	7.86	16.22	27.05	15.89
116.38	21.38	7.86	16.45	27.22	15.52
123.5	17.5	7.87	16.85	28.44	13.88
123.5	32.5	7.91	17.51	28.21	14.6
123.5	28.25	7.92	16.7	28.61	14.2
116.25	17.5	7.92	16.34	26.98	16.34
112.88	21	7.94	16.34	27.21	15.9
116.25	21.25	7.95	16.08	27.14	15.86
116.38	32	7.95	16.36	26.93	16.3
116.25	32.25	7.98	16.25	26.67	14.95
116.38	21.5	8.02	16.71	27.39	15.48
112.88	28.38	8.02	16.63	27.51	16.03
123.5	17.5	8.05	16.07	28.65	14.39
123.5	17.5	8.05	15.76	28.17	14.5
112.88	21.13	8.06	16.16	27.22	16.03
116.38	17.5	8.07	16.57	27.08	16.81
116.38	32.13	8.08	16.3	26.9	15.8
123.5	32.25	8.11	17.69	28.3	14.88
112.63	17.5	8.11	15.81	27.31	15.36
123.5	17.5	8.12	17.46	28.13	14.72
116.25	32.38	8.14	16.16	26.46	14.51
123.5	28.25	8.18	16.61	28.5	14.38
112.88	21.25	8.19	15.98	27.24	16.15
116.25	20.88	8.21	16.38	27.11	16.33
112.88	32.5	8.22	16.27	26.32	14.1
116.25	21.13	8.22	16.25	27.19	16.09
123.5	32.38	8.23	17.37	28.06	15.24
116.25	28.63	8.26	16.29	27.25	16.61
116.38	32.25	8.27	16.14	26.74	15.48
123.5	21.25	8.29	19.73	29.22	14.75
123.5	32.5	8.3	17.25	27.88	15.12
112.5	17.5	8.31	15.76	27.59	15.15
112.75	17.5	8.31	16.06	27.2	15.77
116.25	28.13	8.35	16.59	27.48	15.45
112.88	28.5	8.36	16.42	27.49	16.92
123.5	17.5	8.37	17.13	27.7	15.01
116.5	28.75	8.37	16.05	26.8	16.68
123.5	17.5	8.38	15.77	28.51	14.53
116.38	21.13	8.38	16.34	27.15	16.14
116.5	32	8.38	16.09	26.8	16.32
116.5	32.13	8.38	16.14	26.8	15.97
116.25	32.5	8.44	16.04	26.42	14.5
116.38	32.38	8.45	15.97	26.58	15.17
116.5	32.25	8.46	15.99	26.68	15.82
123.5	17.5	8.49	16.77	28.15	14.23
123.5	28.63	8.49	19	28.7	14.47
116.25	21	8.49	16.42	27.24	16.32
123.5	32.25	8.51	18.09	28.67	14.61
123.5	17.5	8.51	15.71	27.87	14.94
112.88	17.5	8.51	16.3	27.1	16.19
123.5	32.13	8.52	17.82	28.32	15.3
123.5	28.75	8.54	18.81	28.83	14.41
123.5	28.63	8.54	18.21	28.46	14.89
116.5	32.38	8.54	15.84	26.57	15.68
123.5	28.75	8.55	18.22	28.55	14.86
123.5	28.5	8.55	18.76	28.48	14.75
123.5	32.13	8.56	18.22	28.64	14.83
123.5	28.75	8.56	17.62	28.27	15.31
116.38	20.88	8.56	16.54	27.17	16.77
123.5	32.25	8.57	17.37	28.18	15.6
123.5	32.13	8.59	18.62	28.95	14.36
123.5	28.63	8.59	17.42	28.22	15.32
123.5	17.5	8.6	16.55	28.77	13.91
123.5	28.38	8.61	18.51	28.25	15.03
123.5	17.5	8.62	16.8	27.28	15.3
116.25	17.5	8.62	16.43	27.12	16.45
116.63	32.38	8.63	15.71	26.56	16.19
116.63	32.25	8.65	15.84	26.63	16.16
116.38	32.5	8.66	15.81	26.53	14.9
112.63	17.5	8.67	15.94	27.25	15.6
116.63	32.13	8.68	15.97	26.7	16.14
123.5	17.5	8.69	16.19	28.33	14.72
123.5	32.5	8.69	16.99	27.56	15.65
123.5	17.5	8.7	15.78	28.85	14.57
116.38	17.5	8.74	16.56	27.15	16.72
123.5	28.5	8.76	17.94	28.34	15.28
123.5	32	8.77	16.76	28.61	14.75
123.5	17.5	8.77	17.16	28.36	15.21
123.5	32.38	8.77	17.18	27.83	16
123.5	28.75	8.78	16.62	28.49	14.58
116.5	32.5	8.78	15.62	26.58	15.45
123.5	32	8.79	16.63	28.35	14.62
116.63	32	8.8	15.83	26.66	16.35
123.5	17.5	8.81	15.68	28.21	15
112.5	17.5	8.81	15.8	27.41	15.49
123.5	21.25	8.84	19.12	29.2	15.3
123.5	17.5	8.85	16.82	27.77	15.43
112.88	17.5	8.87	16.67	27.36	16.81
116.38	28.63	8.87	16.16	27.07	16.85
116.75	32.38	8.87	15.07	26.41	16.31
112.5	17.5	8.89	16.59	27.34	15.76
123.5	21.13	8.9	19.46	29.02	15
123.5	32.25	8.9	18.49	29.04	14.34
116.63	32.5	8.91	15.42	26.63	16
123.5	32.13	8.91	17.37	28.3	15.96
123.5	17.5	8.92	16.48	27.17	15.64
116.63	28.75	8.92	15.69	26.62	16.55
123.5	28.75	8.93	16.84	28.79	14.7
116.75	32.25	8.94	15.24	26.45	16.32
112.63	17.5	8.95	16.02	27.05	15.73
112.75	17.5	8.95	16.22	27.28	16.05
123.5	17.5	8.96	15.67	27.56	15.38
123.5	28.5	8.97	17.12	28.21	15.81
123.5	17.5	8.98	16.5	28.71	14.07
123.5	28.38	8.98	17.67	28.22	15.66
123.5	21.5	9	18.2	28.86	15.43
112.75	17.5	9.01	16.3	27.19	16.19
116.75	32.13	9.02	15.41	26.48	16.33
112.5	32.5	9.03	16.76	27.73	16.01
123.5	32.25	9.04	17.05	28.06	16.31
116.38	21	9.05	16.5	27.26	16.74
112.75	17.5	9.06	16.38	27.1	16.33
112.88	17.5	9.06	16.59	27.33	16.65
120.25	32	9.06	16.77	28.41	15.8
123.5	28.75	9.07	17.31	28.31	16.1
123.5	28.25	9.09	17.98	28.34	15.53
116.5	28.63	9.1	15.96	26.86	16.74
123.5	17.5	9.1	15.65	28.54	15.06
123.5	17.5	9.11	16.68	27.86	14.57
123.5	17.5	9.11	16.29	27.98	15
116.88	32.38	9.11	14.43	26.27	16.44
116.25	28.5	9.14	16.16	27.33	16.9
116.75	32	9.14	15.33	26.58	16.46
116.75	32.5	9.15	14.88	26.48	16.16
112.63	17.5	9.16	16.39	27.41	16.21
112.5	17.5	9.18	15.86	27.09	15.8
112.5	32.38	9.18	16.93	28.11	16.27
112.5	17.5	9.18	16.45	27.15	15.93
123.5	17.5	9.22	16.16	27.06	15.98
123.5	28.63	9.23	17.25	28.33	16.24
116.88	32.25	9.23	14.64	26.27	16.48
123.5	17.5	9.23	15.59	27.9	15.47
112.63	17.5	9.24	16.1	26.84	15.86
112.88	17.5	9.24	16.5	27.3	16.49
116.75	28.75	9.27	15.24	26.68	16.6
120.25	28.75	9.27	16.8	28.49	16.23
112.88	17.5	9.27	16.71	27.45	17.04
123.5	28.38	9.31	18.7	28.48	14.89
123.5	32.13	9.31	16.92	28.29	16.63
123.5	17.5	9.32	16.5	27.83	15.84
116.25	17.5	9.32	16.52	27.27	16.56
116.63	28.63	9.32	15.76	26.66	16.64
123.5	28.38	9.35	16.82	28.19	16.29
116.88	32.13	9.35	14.86	26.27	16.52
123.5	32.38	9.35	14.01	26.45	16.49
116.25	28.38	9.37	16.36	27.37	16.35
112.63	32.5	9.37	16.54	27.9	16.38
112.75	17.5	9.38	16.49	27.15	16.54
123.5	21.25	9.38	18.51	29.18	15.84
116.88	32.5	9.39	14.34	26.34	16.31
123.5	17.5	9.4	15.7	27.14	15.87
123.5	21.5	9.4	18.85	29.23	15.43
123.5	28.25	9.4	17.53	28.33	16.19
116.38	17.5	9.41	16.55	27.23	16.64
123.5	17.5	9.42	16.85	28.6	15.71
123.5	28.5	9.43	18.78	28.58	14.73
123.5	21.13	9.44	18.8	28.94	15.68
123.5	28.25	9.44	18.45	28.53	15.16
112.63	17.5	9.44	16.42	27.13	16.22
123.5	32.25	9.45	14.19	26.5	16.51
112.5	17.5	9.47	16.31	26.96	16.11
123.5	21.5	9.48	18.03	28.72	15.77
112.63	17.5	9.48	16.28	26.85	16.05
116.88	32	9.48	14.83	26.51	16.57
112.5	17.5	9.5	16.11	26.87	16.11
123.5	21	9.51	19.2	28.83	15.25
123.5	17.5	9.51	15.52	28.23	15.56
116.5	21.25	9.52	16.36	27.14	16.71
123.5	21.38	9.52	17.79	28.66	15.88
123.5	17.5	9.52	15.94	26.88	16.18
116.75	32	9.53	16.81	28.51	16.67
116.75	28.75	9.53	16.81	28.51	16.67
116.88	32	9.53	16.81	28.51	16.67
116.88	28.75	9.53	16.81	28.51	16.67
123.5	17.5	9.53	16.4	27.62	15.29
112.5	17.5	9.53	15.91	26.78	16.11
123.5	32.13	9.56	14.38	26.54	16.53
123.5	21.38	9.56	18.39	29.02	15.76
123.5	28.13	9.56	18.93	28.75	14.82
123.5	17.5	9.56	15.76	27.47	15.83
116.75	28.63	9.56	15.47	26.68	16.72
123.5	28.13	9.56	18.19	28.59	15.43
123.5	28.13	9.57	17.45	28.43	16.03
112.63	32.38	9.58	16.69	28.39	16.55
112.5	32.25	9.58	16.96	28.27	16.63
123.5	21.38	9.59	19	29.38	15.64
123.5	28.75	9.59	17	28.36	16.88
112.75	17.5	9.6	16.5	27.66	16.78
116.25	28.25	9.6	16.56	27.42	15.8
123.5	17.5	9.6	16.21	27.44	16.02
116.88	28.75	9.61	14.79	26.74	16.63
116.25	17.5	9.61	16.63	27.39	16.98
123.5	32.5	9.62	13.99	26.55	16.36
123.5	28.5	9.64	17.02	28.31	16.79
116.5	21.38	9.64	16.5	27.2	16.55
112.75	17.5	9.65	16.55	27.43	16.77
112.88	17.5	9.68	16.75	27.53	17.28
123.5	17.5	9.69	16.48	27.99	15.85
112.75	17.5	9.7	16.6	27.19	16.76
123.5	21.25	9.72	17.94	28.82	16.09
123.5	28.25	9.72	17.09	28.33	16.85
112.63	17.5	9.72	16.46	26.86	16.23
123.5	32	9.72	14.35	26.65	16.65
123.5	17.5	9.73	16.88	28.6	15.38
123.5	17.5	9.73	15.82	27.81	15.78
116.63	28.5	9.73	15.84	26.7	16.72
123.5	28	9.76	18.4	28.67	15.47
116.38	28.13	9.76	16.5	27.34	15.97
116.5	21.5	9.76	16.63	27.26	16.38
123.5	17.5	9.78	16.93	28.68	15.57
123.5	28.25	9.78	18.91	28.73	14.79
123.5	21.5	9.8	19.49	29.59	15.43
116.88	28.63	9.8	15.17	26.7	16.8
123.5	28.13	9.82	17.4	28.44	16.72
116.5	28.5	9.82	15.87	26.93	16.8
123.5	17.5	9.83	15.73	26.71	16.37
123.5	20.88	9.84	19.14	29.48	16.14
123.5	17.5	9.84	19.14	29.48	16.14
116.5	17.5	9.85	16.66	27.19	17.47
123.5	20.88	9.85	18.78	28.93	16.1
112.88	17.5	9.85	16.68	27.72	17.31
123.5	20.88	9.86	18.59	28.66	16.09
116.75	28.5	9.86	15.69	26.68	16.84
123.5	28.63	9.87	17.07	28.43	17.15
123.5	28.75	9.89	14.32	26.76	16.76
123.5	17.5	9.89	15.92	27.05	16.19
116.25	17.5	9.9	16.74	27.52	17.4
116.38	28.5	9.92	15.91	27.17	16.89
123.5	28	9.93	18.71	28.82	15.54
123.5	28	9.94	17.85	28.56	16.13
123.5	17.5	9.95	16.12	27.38	16.01
123.5	21.5	9.96	17.86	28.58	16.11
123.5	21.13	9.97	18.14	28.85	16.37
112.5	32.13	9.99	16.99	28.44	16.98
116.88	28.5	9.99	15.54	26.67	16.96
123.5	28.38	10.01	18.89	28.7	14.75
123.5	28.63	10.02	14.77	26.74	16.91
123.5	17.5	10.02	18.56	28.98	16.53
112.88	17.5	10.03	16.61	27.92	17.35
123.5	17.5	10.03	18.7	29.12	16.27
123.5	21	10.03	18.48	28.68	16.08
123.5	21.38	10.04	17.57	28.59	16.38
123.5	28.38	10.04	16.79	28.29	17.34
123.5	21.25	10.05	17.37	28.47	16.33
123.5	28.13	10.08	17.35	28.46	17.41
123.5	28	10.09	19.03	28.98	15.62
123.5	28	10.13	17.3	28.44	16.79
112.63	32.25	10.13	16.87	28.49	16.94
123.5	28.5	10.15	15.23	26.72	17.07
123.5	21.13	10.16	17.7	28.64	16.71
116.38	17.5	10.18	16.67	27.45	17.31
123.5	17.5	10.21	17.99	28.48	16.91
112.75	32.5	10.22	16.55	27.99	17.14
123.5	17.5	10.23	18.27	28.76	16.4
116.5	21.13	10.24	16.49	27.24	17.04
123.5	28.5	10.3	18.81	28.69	14.71
123.5	28.5	10.3	16.92	28.41	17.76
123.5	21.5	10.32	17.5	28.52	16.83
123.5	17.5	10.34	18.26	28.74	16.95
123.5	21.13	10.35	17.26	28.42	17.06
123.5	28.13	10.37	19.4	28.92	15.32
123.5	20.88	10.4	18.04	28.51	17
116.5	20.88	10.41	16.64	27.26	17.41
116.25	17.5	10.45	16.8	27.55	17.58
116.5	17.5	10.45	16.6	27.27	17.39
123.5	28	10.49	19.31	29.16	15.65
116.88	28.38	10.49	15.62	26.83	17.29
120.25	17.5	10.55	18.91	29.21	16.29
123.5	17.5	10.56	15.73	28.43	15.8
123.5	21.38	10.56	17.36	28.51	16.89
123.5	21	10.56	17.77	28.52	16.9
123.5	28.38	10.57	15.35	26.86	17.28
112.5	28.75	10.59	17.02	28.42	17.31
123.5	28.75	10.59	18.73	28.67	14.66
123.5	28.63	10.59	18.73	28.67	14.66
116.75	28.38	10.6	15.74	26.85	17.08
123.5	21.25	10.6	17.12	28.45	17
123.5	21	10.61	17.46	28.45	17.34
123.5	17.5	10.64	17.83	28.36	17.64
123.5	21.38	10.64	19.05	29.07	15.97
123.5	17.5	10.65	17.96	28.5	17.38
123.5	21	10.66	17.16	28.38	17.78
112.63	32.13	10.67	17.05	28.59	17.34
116.5	28.13	10.67	16.36	27.21	16.56
123.5	21.5	10.68	17.14	28.46	17.56
123.5	17.5	10.69	18.01	28.55	17.05
116.63	28.38	10.7	15.86	26.87	16.86
116.5	28.38	10.7	15.98	27.05	16.77
116.38	28.38	10.71	16.1	27.23	16.67
123.5	28.38	10.73	16.76	28.39	18.39
123.5	17.5	10.77	17.6	28.34	17.93
123.5	17.5	10.79	16.71	29	15.94
112.75	32.38	10.85	16.61	28.32	17.5
123.5	28	10.9	19.59	29.34	15.67
120.25	17.5	10.9	18.8	29.08	16.36
116.38	17.5	10.94	16.8	27.67	17.99
123.5	20.88	10.94	17.48	28.36	17.92
116.5	21	10.98	16.62	27.33	17.36
116.25	17.5	10.99	16.86	27.59	17.76
123.5	28.25	10.99	15.47	27	17.5
116.88	28.25	11	15.7	27	17.61
116.5	17.5	11.05	16.54	27.35	17.31
123.5	17.5	11.06	17.66	28.23	18.37
112.88	32.5	11.07	16.57	28.09	17.9
116.25	17.5	11.09	16.85	27.77	17.84
123.5	28.25	11.09	16.97	28.37	18.02
123.5	17.5	11.11	16.34	29.03	16.07
120.25	17.5	11.13	18.41	28.83	16.89
123.5	21.25	11.15	16.87	28.44	17.67
123.5	17.5	11.16	17.75	28.33	17.7
123.5	28.13	11.18	19.86	29.09	15.81
112.5	28.63	11.18	17.04	28.41	17.64
123.5	17.5	11.18	17.67	28.3	18.72
116.25	17.5	11.19	16.85	27.95	17.91
116.38	32.13	11.23	19.73	29.28	17.36
123.5	20.88	11.26	17.48	28.33	18.51
123.5	21.38	11.27	17.37	28.46	17.8
123.5	28	11.28	17.44	28.46	17.85
123.5	21.13	11.29	17.19	28.45	17.96
116.38	32.25	11.32	19.6	29.27	17.28
123.5	17.5	11.33	17.2	28.21	18.94
123.5	17.5	11.33	16.29	29.07	16.05
116.63	21.25	11.33	16.54	27.24	17.88
116.75	28.25	11.34	15.79	27.02	17.31
120.25	17.5	11.36	18.02	28.58	17.41
123.5	28.25	11.36	19.23	28.86	15.37
116.63	21.38	11.41	16.55	27.19	17.58
116.38	32.38	11.42	19.47	29.25	17.19
123.5	17.5	11.43	15.45	28.29	16.34
123.5	17.5	11.43	17.98	28.38	18.09
123.5	17.5	11.44	15.99	29.04	16.15
123.5	17.5	11.44	15.98	29.05	16.21
116.38	28.75	11.46	19.34	29.07	17.49
112.75	32.25	11.46	16.81	28.38	17.75
112.88	28.5	11.5	19.42	29.28	17.66
116.38	28.25	11.5	16.29	27.3	16.46
116.63	21.5	11.5	16.55	27.13	17.28
120.25	17.5	11.52	15.01	28.25	16.47
116.38	32.5	11.54	19.85	29.56	17.13
116.5	32.38	11.54	18.71	28.88	17.64
123.5	17.5	11.54	15.69	29	16.26
116.88	17.5	11.56	18.28	28.83	17.12
112.88	28.38	11.57	19.17	28.81	18.19
116.88	17.5	11.57	18.81	29.11	16.72
123.5	20.88	11.57	17.48	28.29	19.1
116.88	17.5	11.58	19.34	29.39	16.32
116.88	17.5	11.58	19.34	29.39	16.32
112.63	28.75	11.58	17.03	28.49	17.74
116.5	28.25	11.59	16.08	27.17	16.73
116.63	28.13	11.59	16.22	27.08	17.15
116.5	32.5	11.6	18.91	29.13	17.53
123.5	17.5	11.6	17.75	28.25	19.51
116.38	17.5	11.62	16.88	27.66	18.11
116.63	17.5	11.63	16.75	27.31	18.13
116.63	17.5	11.64	17.98	28.9	17.77
116.5	17.5	11.65	19.11	29.38	17.42
116.63	32.5	11.65	17.96	28.71	17.93
116.88	17.5	11.65	18.03	28.6	17.48
116.38	17.5	11.66	20.23	29.87	17.07
116.63	32.38	11.66	17.94	28.51	18.08
116.63	28.25	11.67	15.88	27.04	17.01
123.5	21.38	11.68	19.09	28.76	16.31
116.38	28.63	11.69	18.96	28.86	17.63
116.5	32.25	11.69	18.89	28.76	17.67
116.5	17.5	11.71	16.69	27.5	17.74
123.5	28.13	11.73	15.68	26.98	17.88
123.5	17.5	11.73	17.52	28.24	19.8
116.63	17.5	11.73	18.28	29.01	17.87
116.88	17.5	11.74	17.78	28.36	17.85
116.75	28.13	11.76	16.06	27.04	17.57
112.75	28.63	11.78	20.61	29.82	16.91
116.75	17.5	11.78	18.19	28.74	17.91
116.75	17.5	11.82	18.08	28.67	18.03
116.63	17.5	11.83	18.59	29.12	17.97
116.25	28.5	11.84	19.08	29.01	17.88
116.5	32.13	11.85	19.07	28.64	17.71
116.75	17.5	11.86	17.98	28.59	18.16
120.25	17.5	11.86	17.88	28.43	18.14
112.75	28.75	11.87	20.68	29.78	17.18
116.75	17.5	11.89	18.5	28.93	17.9
116.88	17.5	11.91	17.88	28.32	18.2
123.5	17.5	11.91	17.5	28.21	19.68
112.63	28.25	11.92	20.01	28.83	17.67
116.88	28.13	11.93	15.91	27	17.99
116.5	28.75	11.94	18.92	28.58	17.91
116.5	17.5	11.95	19.33	29.49	17.68
123.5	21.38	11.98	17.38	28.41	18.7
123.5	21	11.98	17.26	28.44	18.93
116.75	17.5	11.99	18.83	29.11	17.9
116.5	28.63	12.04	18.76	28.52	18.11
112.75	28.25	12.05	19.66	28.78	18.21
116.63	32.25	12.06	18.18	28.26	18.07
120.25	17.5	12.06	14.7	28.16	16.81
112.75	32.13	12.07	17.01	28.45	18.01
123.5	17.5	12.07	17.73	28.26	18.81
112.5	28.5	12.08	17.02	28.38	18.38
116.88	17.5	12.08	17.98	28.27	18.55
116.75	32.5	12.09	18.05	28.41	18.44
116.25	28.38	12.11	18.84	28.72	18.37
116.63	21.13	12.11	16.64	27.32	17.93
112.88	32.38	12.12	16.53	28.26	18.46
112.5	28.25	12.13	20.57	29.16	17.68
112.63	28.75	12.13	21.54	29.9	16.68
112.63	28.63	12.13	21.54	29.9	16.68
116.63	17.5	12.13	18.98	29.26	18.32
123.5	17.5	12.13	17.84	28.27	20.65
116.25	32.5	12.13	16.75	28.05	18.34
112.63	28.13	12.14	19.81	28.56	18.16
123.5	28.13	12.15	17.15	28.46	18.7
116.63	17.5	12.16	16.65	27.39	18.06
116.38	17.5	12.16	20.38	29.97	17.49
116.38	28.5	12.17	18.74	28.75	18.09
123.5	17.5	12.17	17.94	28.22	19.13
116.75	21.5	12.18	16.34	27.07	17.82
112.88	28.25	12.18	19.31	28.72	18.75
116.75	17.5	12.19	19.19	29.33	17.69
123.5	21.25	12.21	17.25	28.4	18.76
112.5	28.13	12.22	20.18	28.83	17.92
123.5	17.5	12.22	17.99	28.27	18.8
123.5	21.13	12.23	17.12	28.47	18.87
116.5	17.5	12.25	19.56	29.6	17.94
116.63	20.88	12.27	16.74	27.35	18.06
116.75	21.38	12.28	16.45	27.14	18
123.5	28.13	12.3	20.56	29.11	17.68
116.38	17.5	12.3	16.96	27.65	18.23
116.75	32.38	12.31	18.13	28.24	18.72
116.38	17.5	12.32	17.03	27.82	18.35
123.5	28.25	12.33	21.12	29.48	17.69
116.38	17.5	12.35	17.1	27.99	18.48
120.25	17.5	12.36	17.75	28.28	18.88
116.5	17.5	12.38	16.84	27.64	18.18
116.63	28.63	12.39	18.56	28.17	18.6
116.75	21.25	12.4	16.55	27.21	18.17
116.63	17.5	12.43	19.37	29.4	18.68
116.63	28.75	12.43	18.49	28.09	18.33
123.5	28	12.44	17.59	28.47	18.9
112.75	28.13	12.47	19.63	28.59	18.74
123.5	21.5	12.47	15.89	26.96	18.25
116.63	32.13	12.47	18.42	28	18.07
123.5	28.25	12.47	16.85	28.42	19.19
116.88	17.5	12.49	14.29	28.07	17.13
123.5	17.5	12.49	17.81	28.21	20.42
112.63	28.63	12.49	17.01	28.38	18.14
116.25	28.25	12.5	19.8	28.66	18.97
116.5	17.5	12.52	19.93	29.5	18.22
116.88	32.5	12.52	18.15	28.12	18.95
116.75	32.25	12.55	18.41	28.05	18.76
116.5	28.5	12.56	18.97	28.53	18.73
123.5	24.75	12.58	20.05	28.88	18.17
116.38	28.38	12.65	18.52	28.63	18.56
116.38	17.5	12.67	20.53	30.08	17.91
116.63	17.5	12.69	16.54	27.47	17.99
116.88	17.5	12.7	13.95	28.03	17.28
123.5	24.75	12.73	20.45	29.05	17.89
123.5	21.5	12.74	17.49	28.47	18.97
112.5	24.75	12.78	20.11	28.73	18.57
116.75	32.13	12.78	18.7	27.85	18.81
112.88	28.13	12.79	19.45	28.63	19.32
112.88	32.25	12.8	16.75	28.28	18.56
116.38	28.25	12.81	20.29	28.61	19.19
116.63	17.5	12.81	19.57	29.56	18.65
123.5	21.5	12.82	20.27	29.02	17.92
123.5	21.5	12.84	19.91	28.84	18.29
116.88	21.5	12.85	16.12	27.01	18.36
116.5	17.5	12.85	16.97	27.65	18.2
123.5	21.5	12.86	19.55	28.65	18.66
120.25	17.5	12.86	17.94	28.24	19.23
116.25	28.13	12.89	20.76	28.6	19.57
123.5	24.75	12.89	20.85	29.23	17.61
123.5	21.38	12.9	20.02	28.82	18.29
116.63	21	12.9	16.74	27.4	17.99
116.38	17.5	12.92	20.88	29.75	18.11
123.5	21.38	12.94	19.91	28.64	18.82
123.5	17.5	12.94	18.07	28.27	20.26
123.5	28.25	12.94	19.55	28.98	15.95
116.63	28.5	12.95	19.19	28.31	19.36
123.5	21.38	12.96	16.27	27.06	18.35
123.5	21.25	12.97	19.77	28.61	18.65
116.88	32.38	12.97	18.31	27.97	19.36
123.5	21.38	12.98	19.8	28.47	19.36
112.5	28.38	12.98	17	28.36	19.12
116.38	28.13	12.98	22.06	28.58	19.82
112.63	24.75	12.98	20.17	28.58	18.97
123.5	17.5	12.99	17.71	28.19	19.9
116.75	21.13	13.03	16.7	27.35	18.19
123.5	21.25	13.03	19.92	28.45	19.36
116.88	32.25	13.03	18.65	27.83	19.46
123.5	21.38	13.07	20.55	29.25	18.22
116.25	32.38	13.07	16.66	28.15	18.77
116.75	28.75	13.08	18.7	28	18.86
116.5	28.38	13.09	19.17	28.54	19.34
123.5	21.25	13.09	20.06	28.28	20.07
116.88	32.13	13.1	18.98	27.7	19.56
123.5	20.88	13.1	17.65	28.41	19.81
123.5	21.25	13.13	20.22	29	18.6
116.88	21.38	13.15	16.34	27.1	18.41
116.25	17.5	13.17	21.24	29.41	18.31
116.38	32.5	13.19	16.94	28.01	18.78
112.75	28.75	13.19	17.12	28.43	18.46
112.75	24.75	13.19	20.73	28.57	19.64
123.5	17.5	13.21	18.28	28.25	19.97
123.5	21.38	13.24	21.08	29.68	18.15
116.63	17.5	13.25	16.71	27.54	18.18
116.25	17.5	13.27	21.1	29.39	18.31
123.5	21.25	13.27	17.62	28.36	19.85
123.5	17.5	13.28	18.23	28.2	19.9
123.5	21.25	13.29	20.67	29.39	18.54
123.5	21	13.31	17.37	28.5	20.07
116.5	17.5	13.34	17.1	27.67	18.23
112.5	21.5	13.35	20.04	28.62	19.21
116.75	17.5	13.36	16.93	27.47	18.31
116.5	28.25	13.36	20.84	28.5	19.77
120.25	17.5	13.36	18.14	28.21	19.58
116.75	28.63	13.38	18.69	28.15	18.9
116.5	17.5	13.39	17.18	27.83	18.33
123.5	21.13	13.4	20.3	28.79	19.04
112.88	24.75	13.4	21.29	28.56	20.31
123.5	21.13	13.42	17.63	28.44	19.74
123.5	21.25	13.45	21.18	29.66	18.58
116.5	17.5	13.45	17.26	28	18.44
123.5	21.25	13.45	16.65	27.15	18.44
123.5	21.13	13.46	20.14	28.56	19.22
116.88	21.25	13.46	16.57	27.18	18.47
112.88	32.13	13.47	16.97	28.3	18.67
123.5	21	13.5	19.93	28.19	19.54
116.75	20.88	13.51	16.89	27.48	18.26
123.5	21.13	13.52	20.74	28.99	18.84
116.63	28.38	13.52	19.82	28.45	20.13
123.5	21.13	13.52	19.97	28.34	19.39
123.5	21.38	13.53	21.65	29.88	18.36
116.75	17.5	13.56	16.86	27.52	18.41
123.5	17.5	13.56	18.23	28.23	19.65
123.5	21	13.59	20.3	28.33	19.11
123.5	21.25	13.61	21.68	29.92	18.61
123.5	21.13	13.64	21.18	29.2	18.64
112.5	21.38	13.64	20.69	28.47	19.85
116.5	28.13	13.65	22.5	28.45	20.2
116.25	24.75	13.65	22.07	28.53	20.41
116.75	21	13.66	16.86	27.5	18.21
123.5	21	13.67	20.67	28.47	18.68
116.88	28.75	13.73	18.9	27.91	19.38
116.75	17.5	13.75	16.79	27.57	18.52
123.5	21.13	13.76	20.28	28.28	19.94
123.5	21	13.79	20.05	28.13	19.84
116.63	17.5	13.81	16.87	27.61	18.36
123.5	17.5	13.82	18.01	28.17	20.26
123.5	21.38	13.82	22.21	30.07	18.57
112.63	21.5	13.83	20.53	28.59	19.76
112.63	28.5	13.85	17.13	28.36	18.99
116.75	28.5	13.87	19.59	28.24	19.49
116.38	24.75	13.9	22.85	28.5	20.5
116.63	28.25	13.91	21.38	28.39	20.35
123.5	21.38	13.92	17.79	28.45	19.76
112.75	21.5	13.93	21.83	28.55	20.54
112.5	21.25	13.94	21.34	28.31	20.48
116.88	21.13	13.94	16.77	27.39	18.45
120.25	32.5	13.95	18.46	28.13	19.86
123.5	21.13	13.95	16.87	27.38	18.52
116.5	32.5	13.96	17.28	28.08	18.89
123.5	20.88	13.97	20.19	28.06	20.01
123.5	17.5	13.97	18.64	28.34	20.83
123.5	20.88	13.98	20.44	28.12	19.65
123.5	20.88	13.98	20.68	28.18	19.28
116.25	32.25	13.99	16.87	28.21	19.03
123.5	21.13	14	20.6	28.22	20.5
112.88	21.5	14.02	23.13	28.5	21.31
116.38	32.38	14.02	16.78	28.03	19.07
123.5	20.88	14.03	21.02	28.32	19.11
116.75	17.5	14.03	16.92	27.63	18.68
123.5	21	14.08	20.17	28.06	20.13
123.5	20.88	14.09	21.36	28.46	18.93
116.63	17.5	14.09	17.06	27.64	18.3
123.5	17.5	14.15	18.63	28.3	20.71
123.5	17.5	14.19	21.15	28.19	19.09
123.5	28	14.19	17.75	28.48	19.71
123.5	20.88	14.2	20.48	28.07	20.26
123.5	28.13	14.21	16.95	28.46	19.99
123.5	17.5	14.22	18.03	28.38	20.7
116.5	24.75	14.23	23.02	28.35	20.58
123.5	17.5	14.24	20.92	28.04	19.49
123.5	17.5	14.26	18.61	28.29	20.81
123.5	17.5	14.3	20.7	27.89	19.9
112.63	21.38	14.31	21.57	28.47	20.33
116.63	28.13	14.31	22.94	28.32	20.57
112.75	28.63	14.31	17.22	28.41	18.92
116.75	17.5	14.32	17.06	27.7	18.84
123.5	20.88	14.33	21.74	28.83	18.84
116.75	28.38	14.36	20.49	28.34	20.07
123.5	17.5	14.36	20.58	27.91	20.18
116.88	28.63	14.37	18.82	28.13	19.2
116.63	17.5	14.37	17.24	27.68	18.23
123.5	17.5	14.38	21.59	28.71	18.95
112.75	21.38	14.38	22.58	28.46	21.01
120.25	32.13	14.38	19.31	27.86	19.91
116.88	21	14.42	16.97	27.59	18.44
116.25	21.5	14.43	23.39	28.46	21.24
123.5	17.5	14.43	20.45	27.92	20.48
123.5	20.88	14.44	20.77	28.08	20.5
116.75	17.5	14.44	17.24	27.74	18.82
112.88	21.38	14.45	23.58	28.45	21.7
123.5	21	14.45	17.08	27.61	18.6
120.25	32.25	14.46	19.04	27.95	20.02
116.63	17.5	14.46	17.33	27.85	18.31
116.5	32.38	14.47	17.3	28.16	19.35
123.5	21	14.49	20.65	28.11	20.53
112.5	21.13	14.51	21.74	28.26	20.98
123.5	17.5	14.54	21.34	27.78	19.76
120.25	32.38	14.54	18.77	28.04	20.13
123.5	17.5	14.55	21.16	27.75	20.03
116.63	17.5	14.55	17.43	28.02	18.39
123.5	17.5	14.56	20.98	27.73	20.29
116.75	17.5	14.56	17.42	27.78	18.8
123.5	17.5	14.56	22.04	29.24	18.82
116.63	24.75	14.56	23.19	28.21	20.65
123.5	20.88	14.58	22.13	29.21	18.75
123.5	17.5	14.59	21.57	28.17	19.53
123.5	21.13	14.6	18.14	28.42	20.6
123.5	17.5	14.61	20.91	28.01	20.68
123.5	21	14.63	18.01	28.48	20.71
123.5	20.88	14.63	17.81	28.53	20.52
112.5	28.25	14.64	17.28	28.46	19.74
116.75	17.5	14.64	17.47	27.93	18.55
123.5	17.5	14.65	21.8	28.57	19.3
116.75	28.25	14.65	21.8	28.31	20.39
123.5	17.5	14.65	22.02	28.04	19.72
123.5	17.5	14.65	18.31	28.14	20.62
123.5	20.88	14.65	17.07	27.6	18.67
120.25	28.75	14.72	19.31	28.03	19.82
116.75	17.5	14.72	17.52	28.08	18.3
123.5	17.5	14.73	21.56	27.9	19.79
116.63	32.5	14.73	17.62	28.16	19.01
116.88	17.5	14.74	17.59	27.88	19.36
123.5	17.5	14.75	20.84	27.86	20.49
116.88	20.88	14.76	17.05	27.61	18.46
112.63	21.25	14.78	22.62	28.35	20.89
116.88	28.5	14.78	20	28.17	19.61
116.88	17.5	14.78	17.42	27.83	19.35
123.5	17.5	14.79	21.37	28.09	20.88
123.5	17.5	14.8	22.17	27.95	20.02
112.88	28.75	14.81	17.2	28.36	19.18
123.5	17.5	14.81	21.55	27.64	20.11
123.5	17.5	14.81	21.27	27.56	20.69
116.63	21.5	14.81	23.45	28.1	20.73
123.5	21.5	14.81	17.83	28.48	20.38
116.88	17.5	14.81	17.03	27.66	19.06
116.88	17.5	14.81	17.6	28.01	18.78
116.5	21.5	14.82	23.55	28.26	20.95
116.88	17.5	14.82	17.14	27.73	19.19
116.38	21.5	14.83	23.64	28.42	21.17
123.5	17.5	14.83	18.8	28.25	20.42
116.88	17.5	14.83	17.25	27.79	19.33
112.75	21.25	14.84	23.33	28.38	21.49
123.5	17.5	14.85	17.21	27.67	19.14
123.5	17.5	14.85	21.4	27.47	20.56
123.5	17.5	14.85	17.13	27.63	18.95
117	17.5	14.85	22.46	28.58	19.48
123.5	17.5	14.85	17.06	27.58	18.75
116.25	21.38	14.88	23.67	28.39	21.47
123.5	17.5	14.89	21.53	27.38	20.44
112.88	21.25	14.89	24.04	28.41	22.09
116.88	17.5	14.89	17.61	28.14	18.2
123.5	17.5	14.9	18.46	28.2	20.49
116.75	32.5	14.9	17.72	28.16	18.9
116.25	32.13	14.9	17.08	28.27	19.29
123.5	17.5	14.91	22.53	28.66	19.61
123.5	21	14.91	21.13	28.15	20.93
116.63	32.38	14.91	17.82	28.29	19.63
123.5	17.5	14.92	17.58	27.96	19.61
116.75	28.13	14.93	23.11	28.27	20.7
123.5	17.5	14.94	17.21	27.75	19.3
123.5	17.5	14.94	22.25	28.14	20.14
123.5	17.5	14.94	22.53	28.78	19.55
123.5	17.5	14.94	22.32	27.86	20.33
123.5	17.5	14.94	21.8	28.35	21.04
123.5	17.5	14.94	21.25	28.17	20.86
123.5	17.5	14.94	20.7	27.99	20.69
123.5	17.5	14.95	22.28	28.26	19.87
123.5	32.38	14.95	23.24	29.42	20.1
116.88	17.5	14.95	17.07	27.64	18.77
123.5	17.5	14.95	17.69	28.02	19.28
123.5	20.88	14.96	21.32	28.14	20.84
116.38	17.5	14.97	22.71	28.77	20.01
123.5	17.5	14.97	22.53	28.9	19.48
123.5	17.5	14.98	17.39	27.89	19.53
123.5	17.5	14.98	22.03	27.87	20.12
123.5	17.5	14.99	17.8	28.08	18.95
112.63	21.13	15.02	22.89	28.3	21.46
117	17.5	15.02	22.47	28.39	19.91
123.5	17.5	15.02	22.42	28.13	20.32
123.5	32.38	15.02	23.17	29.43	20.17
112.75	21.13	15.03	23.45	28.27	21.91
123.5	17.5	15.03	17.21	27.83	19.45
112.88	21.13	15.04	24.01	28.24	22.36
123.5	17.5	15.04	18.72	28.2	20.49
116.88	17.5	15.06	22.9	29.11	19.25
120.25	28.63	15.06	19.32	28.21	19.72
123.5	17.5	15.06	21.91	27.78	20.3
116.88	32.5	15.06	17.82	28.17	18.79
116.75	32.38	15.07	17.93	28.25	19.49
112.5	21	15.08	22.15	28.2	21.48
123.5	32.5	15.08	17.94	28.12	19.31
123.5	17.5	15.09	22.41	27.85	20.39
123.5	17.5	15.09	22.23	28.6	21.2
116.88	17.5	15.09	17.12	27.62	18.48
116.88	17.5	15.1	22.69	28.64	19.68
123.5	32.38	15.1	23.11	29.44	20.24
123.5	21.25	15.1	18.09	28.43	20.55
123.5	17.5	15.1	22.59	28.13	20.49
123.5	32.38	15.11	23.26	29.35	20.16
116.88	17.5	15.13	22.47	28.17	20.1
123.5	17.5	15.14	21.11	27.81	20.79
123.5	17.5	15.14	21.79	27.69	20.48
123.5	32.5	15.16	23.39	29.42	20.17
123.5	32.38	15.18	18.08	28.17	19.67
117	17.5	15.18	22.48	28.2	20.33
116.38	32.25	15.18	16.98	28.14	19.49
112.88	21	15.19	23.98	28.07	22.64
116.88	28.38	15.2	21.17	28.22	20.02
123.5	17.5	15.22	21.64	27.81	20.63
116.75	24.75	15.22	23.21	28.21	20.81
112.75	21	15.22	23.57	28.16	22.34
112.63	28.38	15.22	17.25	28.34	19.85
112.88	20.88	15.23	23.87	28.05	22.76
123.5	17.5	15.23	22.49	28.24	20.57
123.5	17.5	15.24	22.5	27.84	20.44
116.88	32.38	15.24	18.04	28.2	19.36
123.5	17.5	15.25	22.67	28.32	20.61
112.63	21	15.25	23.16	28.25	22.03
112.88	17.5	15.26	23.76	28.03	22.88
123.5	17.5	15.27	22.86	28.4	20.66
112.75	28.5	15.27	17.33	28.43	19.47
123.5	17.5	15.27	21.59	28.33	21.05
123.5	32.38	15.28	23.28	29.29	20.23
116.5	17.5	15.28	22.86	28.68	20.28
112.75	20.88	15.28	23.57	28.12	22.45
123.5	17.5	15.3	21.5	27.93	20.77
116.38	21.38	15.3	23.76	28.34	21.24
123.5	17.5	15.3	22.61	28.1	20.52
123.5	17.5	15.31	23	28.54	20.73
123.5	17.5	15.31	22.27	27.92	20.49
116.25	21.25	15.32	23.96	28.33	21.7
112.63	20.88	15.34	23.26	28.2	22.13
112.75	17.5	15.35	23.56	28.08	22.56
123.5	32.5	15.36	23.49	29.39	20.19
116.75	17.5	15.36	22.6	28.44	19.99
123.5	17.5	15.37	22.47	28.84	21.48
116.88	28.25	15.38	22.22	28.22	20.42
116.5	21.38	15.38	23.7	28.26	21.04
123.5	32.5	15.38	18.77	28.13	20.76
123.5	32.25	15.38	18.08	28.24	20.11
123.5	17.5	15.39	22.04	28.01	20.52
123.5	17.5	15.4	23.51	28.85	20.9
117	17.5	15.4	22.9	28.5	20.62
112.5	20.88	15.41	22.57	28.2	21.65
112.5	32.5	15.43	23.19	29.24	20.3
123.5	17.5	15.43	21.99	28.17	21.15
112.63	17.5	15.43	23.36	28.14	22.23
116.5	32.25	15.44	17.36	28.2	19.59
116.88	32.25	15.44	18.07	28.2	19.9
117	17.5	15.44	22.99	29.37	19.46
120.25	28.5	15.44	20.02	28.24	20.03
123.5	17.5	15.46	20.94	28.06	20.9
116.63	21.38	15.46	23.63	28.18	20.83
123.5	17.5	15.47	23.1	28.59	20.75
123.5	20.88	15.48	21.87	28.2	21.18
112.5	32.38	15.49	23.08	29.42	20.39
116.88	17.5	15.49	22.8	28.45	20.5
123.5	17.5	15.49	19.1	28.2	20.67
123.5	17.5	15.5	22.63	28.07	20.54
123.5	17.5	15.5	22.45	28.13	20.59
123.5	17.5	15.51	22.27	28.18	20.63
116.75	21.5	15.51	23.3	28.15	20.93
123.5	17.5	15.52	22.8	28.36	20.64
112.63	17.5	15.52	23.46	28.23	22.42
116.75	17.5	15.54	22.84	28.55	20.36
123.5	17.5	15.54	19.19	28.42	21.01
112.63	21.38	15.55	25.93	29.88	21.86
123.5	32.5	15.55	23.6	29.36	20.22
116.88	28.13	15.55	23.28	28.23	20.83
116.75	32.25	15.56	17.9	28.23	19.79
123.5	17.5	15.59	21.89	28.16	20.69
123.5	32.13	15.59	18.08	28.31	20.55
116.63	17.5	15.59	22.74	28.71	19.89
116.63	17.5	15.59	22.88	28.65	20.22
116.63	17.5	15.59	23.02	28.58	20.55
123.5	32.38	15.6	23.66	29.37	20.42
123.5	17.5	15.6	21.45	28.16	20.88
123.5	17.5	15.61	22.32	28.41	21.33
112.63	17.5	15.61	23.57	28.33	22.6
123.5	17.5	15.62	23.2	28.65	20.77
123.5	17.5	15.62	22.5	28.36	20.74
117	17.5	15.63	23.32	28.8	20.9
116.88	32.13	15.63	18.11	28.21	20.43
123.5	20.88	15.64	18.65	28.52	20.99
123.5	17.5	15.64	21.93	28.61	21.24
123.5	17.5	15.65	22.71	29.07	21.76
123.5	32.13	15.66	19.63	28.02	20.27
123.5	32.5	15.68	23.62	29.33	20.31
112.63	32.5	15.69	22.99	29.05	20.43
123.5	17.5	15.69	23.52	28.87	20.89
112.75	17.5	15.69	23.67	28.11	22.67
123.5	17.5	15.69	22.62	28.33	20.68
116.63	32.25	15.69	17.73	28.25	19.69
123.5	17.5	15.7	19.37	28.34	21.03
123.5	28.75	15.7	19.72	28.16	20.25
112.5	21.38	15.72	25.8	30.07	21.69
116.25	21.13	15.72	24.15	28.13	22.19
116.75	17.5	15.72	23.07	28.66	20.73
123.5	17.5	15.73	23.14	28.62	20.77
112.75	32.5	15.74	23.05	28.99	20.44
116.5	17.5	15.74	23.09	28.9	20.14
112.5	17.5	15.74	22.99	28.19	21.83
123.5	28.63	15.75	19.81	28.29	20.23
123.5	17.5	15.76	22.75	28.31	20.63
116.38	21.25	15.76	23.89	28.26	21.31
116.75	17.5	15.76	23.09	29.02	19.79
123.5	32.25	15.78	23.62	29.35	21.12
123.5	17.5	15.78	21.74	28.3	20.87
123.5	28.75	15.78	18.09	28.43	20.66
112.88	32.5	15.79	23.12	28.93	20.45
123.5	17.5	15.8	22.64	28.64	21.52
123.5	32.5	15.81	23.64	29.31	20.41
123.5	17.5	15.81	19.45	28.4	21.01
120.25	28.38	15.82	20.71	28.27	20.34
123.5	17.5	15.83	22.17	28.29	20.79
116.25	28.75	15.84	17.33	28.35	19.62
123.5	32.25	15.85	23.86	29.37	21.06
123.5	17.5	15.85	23.09	28.59	20.78
116.88	28.75	15.85	18.14	28.35	20.6
116.88	17.5	15.85	23.12	28.74	20.9
123.5	17.5	15.85	23.02	28.56	20.84
112.88	17.5	15.85	23.88	27.98	22.91
123.5	17.5	15.86	22.94	28.53	20.89
123.5	21.38	15.87	18.2	28.49	20.81
116.88	24.75	15.88	23.22	28.21	20.98
112.63	32.38	15.88	23.05	29.41	20.54
116.38	17.5	15.89	23.3	29.15	20.06
116.75	21.38	15.89	23.64	28.25	20.95
123.5	32.25	15.89	19.43	28.06	20.59
123.5	32.13	15.9	24.17	29.35	21.39
112.5	17.5	15.9	23.15	28.35	22.02
123.5	21.13	15.9	18.81	28.44	20.98
123.5	32.25	15.91	24.11	29.4	21.01
116.88	17.5	15.91	23.45	29.85	19.45
112.63	21.5	15.91	25.71	29.74	20.91
123.5	17.5	15.91	21.4	28.39	20.99
123.5	32.38	15.92	24.04	29.46	20.62
123.5	17.5	15.93	23.44	28.87	20.93
116.5	21.25	15.94	23.85	28.26	21.12
123.5	21	15.94	18.65	28.47	21.35
123.5	28	15.94	17.91	28.5	20.51
112.5	21.5	15.94	25.72	29.91	20.87
123.5	17.5	15.95	23.49	28.88	20.9
123.5	17.5	15.95	18.25	28.56	20.98
123.5	17.5	15.97	23.53	28.89	20.88
120.25	28.25	15.98	21.8	28.28	20.67
123.5	28.63	15.98	18.11	28.54	20.78
123.5	17.5	16.01	22.28	28.9	21.42
123.5	17.5	16.01	23.41	28.78	20.98
112.75	17.5	16.03	23.78	28.13	22.77
123.5	32.25	16.04	23.58	29.41	21.1
116.75	32.13	16.05	17.88	28.21	20.09
112.5	17.5	16.06	23.31	28.51	22.22
123.5	17.5	16.06	19.47	28.26	20.89
123.5	17.5	16.06	22.61	28.24	21.42
116.88	28.63	16.06	18.17	28.5	20.77
123.5	17.5	16.07	22.98	28.93	21.85
116.25	17.5	16.07	24.22	28.07	23.06
123.5	17.5	16.08	22.46	28.42	20.88
123.5	17.5	16.08	21.79	28.51	20.97
123.5	28.63	16.09	24.84	29.35	21.28
123.5	32.13	16.09	24.07	29.38	21.7
116.25	32.5	16.09	23.23	28.94	20.52
116.25	20.88	16.09	24.28	28	22.86
123.5	17.5	16.09	22.91	28.79	21.86
123.5	28.5	16.09	20.04	28.3	20.45
123.5	17.5	16.09	19.73	28.21	20.85
123.5	17.5	16.1	23.38	28.7	21.05
116.25	21	16.11	24.33	27.92	22.67
116.63	21.25	16.11	23.82	28.26	20.93
123.5	32.38	16.11	19.23	28.11	20.9
116.5	28.38	16.13	25.6	29.61	20.77
120.25	28.13	16.14	22.89	28.29	21.01
112.88	28.63	16.14	17.43	28.43	19.69
123.5	17.5	16.16	22.08	28.39	20.94
112.75	32.38	16.19	23.2	29.33	20.67
116.88	21.5	16.2	23.15	28.2	21.12
112.75	28.38	16.23	17.44	28.45	20.02
123.5	21.5	16.24	18.35	28.51	20.71
123.5	28.5	16.25	18.15	28.63	20.78
123.5	17.5	16.25	22.89	28.53	21.06
123.5	28.63	16.25	24.75	29.17	21.26
116.75	21.25	16.26	23.97	28.35	20.97
123.5	32.13	16.28	23.96	29.4	22.01
123.5	17.5	16.28	22.83	28.47	21.63
123.5	17.5	16.28	22.61	28.86	21.52
112.5	28.13	16.3	17.56	28.55	20.37
123.5	32.25	16.31	23.53	29.48	21.09
116.25	17.5	16.31	24.15	28.01	23.06
116.88	21.38	16.31	23.64	28.32	21.06
116.75	28.75	16.32	18.05	28.34	20.39
123.5	32.25	16.32	23.48	29.49	21.18
123.5	32.13	16.33	24.16	29.41	21.15
123.5	32.13	16.33	20.66	28.15	20.83
123.5	17.5	16.33	22.16	28.59	21.06
116.88	28.5	16.33	18.31	28.61	20.78
123.5	32.25	16.33	23.43	29.49	21.28
116.38	32.13	16.34	17.18	28.25	19.9
116.88	28.63	16.34	24.98	29.41	20.64
116.38	28.38	16.36	25.76	29.72	20.47
123.5	28.75	16.36	20.58	28.25	20.79
123.5	17.5	16.37	21.85	28.72	21.09
116.63	28.38	16.38	25.32	29.6	21.43
112.63	17.5	16.38	23.62	28.1	22.88
123.5	17.5	16.38	19.37	28.3	20.95
120.25	24.75	16.38	23.07	28.28	21.08
123.5	32.5	16.38	20.13	28.18	21.01
112.75	21.5	16.39	25.74	29.63	21.27
116.38	32.5	16.39	23.34	28.96	20.59
123.5	17.5	16.4	23.18	28.93	22.21
116.38	21.13	16.4	24.28	28.02	22.01
123.5	28.63	16.41	20.5	28.35	20.76
116.5	32.13	16.41	17.42	28.23	19.83
112.75	21.38	16.42	25.93	29.75	22.23
123.5	28.63	16.42	24.66	28.99	21.23
123.5	17.5	16.42	23.33	28.63	21.24
116.88	21.25	16.42	24.13	28.45	21.01
116.63	17.5	16.43	23.5	29.41	19.91
123.5	28.38	16.44	20.26	28.32	20.66
112.88	28.13	16.45	25.61	29.43	20.68
112.88	17.5	16.45	24	27.92	22.95
116.5	21.13	16.45	24.27	28.04	21.78
116.63	32.13	16.47	17.65	28.22	19.74
123.5	32.5	16.48	24.03	29.5	20.58
123.5	17.5	16.49	23.24	28.79	21.95
123.5	32.25	16.5	20.6	28.15	21
112.88	32.38	16.5	23.35	29.25	20.8
123.5	17.5	16.5	22.25	28.79	21.18
123.5	17.5	16.5	23.05	28.69	21.83
116.63	21.13	16.5	24.26	28.07	21.56
123.5	28.38	16.51	18.2	28.73	20.78
123.5	28.5	16.51	20.72	28.36	20.88
116.5	28.25	16.53	25.56	29.56	21.52
123.5	17.5	16.53	22.43	28.49	21.02
116.25	17.5	16.55	24.08	27.96	23.05
123.5	17.5	16.56	22.94	28.83	21.61
123.5	32.25	16.56	24.33	29.51	21.09
123.5	28.75	16.57	25.24	29.5	21.06
116.5	32.5	16.58	23.41	28.88	20.74
123.5	17.5	16.58	22.54	28.67	21.15
116.75	28.63	16.58	18.22	28.47	20.7
123.5	28.25	16.58	21.38	28.33	20.92
116.25	28.38	16.59	25.92	29.83	20.19
112.5	17.5	16.6	23.49	28.42	22.57
116.75	28.63	16.6	25.13	29.46	19.99
116.88	28.38	16.6	18.44	28.73	20.79
116.75	28.5	16.61	25.08	29.53	21.04
116.75	28.38	16.62	25.03	29.6	22.09
123.5	28.38	16.62	20.95	28.38	21.01
123.5	32.5	16.63	23.84	28.97	21.23
120.25	21.5	16.63	23.25	28.27	21.15
112.63	21.25	16.63	26.05	29.97	22.73
123.5	17.5	16.63	22.65	28.86	21.28
123.5	17.5	16.64	22.85	28.53	21.22
112.5	21.25	16.64	25.97	30.12	22.49
117	32.5	16.64	23.65	28.95	21.13
123.5	20.88	16.64	19.49	28.51	21.45
116.38	28.25	16.64	25.67	29.62	21.22
123.5	17.5	16.65	19.29	28.56	21.26
116.88	32.5	16.65	23.47	28.93	21.03
116.38	17.5	16.65	24.15	27.99	23.15
123.5	17.5	16.66	22.97	28.66	21.43
116.88	28.75	16.67	25.24	29.52	20.3
123.5	32.38	16.67	20.53	28.15	21.17
120.25	21.38	16.68	23.86	28.43	21.14
113	28.13	16.68	25.62	29.48	21.17
116.88	28.5	16.69	24.94	29.47	21.27
123.5	28.5	16.69	24.73	29.16	21.56
123.5	17.5	16.69	23.09	28.79	21.64
116.75	21.13	16.69	24.41	28.18	21.48
112.88	28.5	16.69	17.53	28.5	19.94
116.75	32.5	16.7	23.48	28.87	20.96
123.5	21	16.71	19.53	28.46	21.41
116.63	28.5	16.72	25.24	29.56	20.62
123.5	28.5	16.73	24.76	29.28	21.53
123.5	28.13	16.73	22.5	28.35	21.18
120.25	21.25	16.74	24.47	28.59	21.12
123.5	17.5	16.74	23.27	28.57	21.43
123.5	17.5	16.75	23.41	28.65	21.71
123.5	32.13	16.75	24.14	29.48	20.91
123.5	17.5	16.75	23.54	28.73	21.99
123.5	17.5	16.75	23.36	28.67	21.94
116.25	28.25	16.75	25.77	29.69	20.93
112.5	32.25	16.75	23.44	29.47	21.32
116.63	32.5	16.76	23.48	28.81	20.89
116.38	17.5	16.76	24.42	28.05	23.2
116.25	28.63	16.76	17.59	28.43	19.95
116.75	28.75	16.77	25.23	29.53	19.55
123.5	28.5	16.77	24.79	29.41	21.49
123.5	28.25	16.77	21.93	28.4	21.12
123.5	17.5	16.78	23.3	28.78	22.24
116.63	28.75	16.78	17.96	28.33	20.19
123.5	32.38	16.8	24.5	29.62	21.03
123.5	17.5	16.8	19.21	28.2	21.07
123.5	28.38	16.8	21.63	28.44	21.36
112.63	28.25	16.81	17.71	28.49	20.3
116.75	28.5	16.81	18.33	28.61	20.7
123.5	17.5	16.82	23.62	28.54	22.23
113	28.25	16.82	25.8	29.76	20.6
116.5	28.5	16.82	25.41	29.59	20.2
123.5	17.5	16.82	23.35	28.74	22.25
123.5	28.25	16.82	18.15	28.74	20.8
116.5	28.75	16.83	17.71	28.33	20.12
116.63	28.25	16.83	25.36	29.54	21.86
112.88	21.5	16.86	25.78	29.52	21.63
123.5	17.5	16.86	20.34	28.46	21.32
116.38	28.75	16.86	17.47	28.34	20.06
116.88	21.13	16.88	24.56	28.3	21.4
112.88	28.25	16.88	25.82	29.83	20.28
116.63	32.25	16.88	25.17	29.8	19.21
116.75	32.25	16.88	25.17	29.8	19.21
116.38	17.5	16.88	24.69	28.11	23.23
116.88	28.25	16.89	18.33	28.77	20.86
123.5	24.75	16.89	22.93	28.35	21.18
116.63	21	16.9	24.71	27.88	22.18
123.5	28.38	16.91	23.61	28.94	21.81
116.25	28.13	16.92	25.63	29.54	21.66
112.75	17.5	16.92	23.86	27.95	23.05
116.38	28.13	16.92	25.57	29.52	21.97
120.25	21.13	16.92	24.66	28.59	21.4
123.5	28.13	16.92	22.91	28.42	21.23
123.5	28.75	16.93	24.84	29.25	21.27
123.5	21.38	16.93	19.17	28.52	21
116.5	28.13	16.93	25.51	29.5	22.28
123.5	28.5	16.93	21.41	28.42	21.32
123.5	21.25	16.93	18.57	28.49	21.25
123.5	17.5	16.93	19.74	28.54	21.31
116.63	32.13	16.94	25.34	29.6	19.1
116.75	32.13	16.94	25.34	29.6	19.1
123.5	17.5	16.94	23.78	28.5	22.26
113	28.38	16.95	25.97	30.03	20.03
116.38	20.88	16.95	24.68	27.94	22.97
123.5	28.38	16.96	24.8	29.32	21.88
123.5	28.25	16.96	22.48	28.47	21.32
123.5	28.38	16.96	23.42	29	21.71
116.5	21	16.97	24.69	27.83	22.44
123.5	32.13	16.97	23.89	29.48	22.04
123.5	21.5	16.99	24.66	28.72	21.35
116.88	32.13	16.99	25.49	29.63	19.97
123.5	32.13	16.99	21.68	28.28	21.39
123.5	28.13	16.99	24.39	28.78	21.72
123.5	28.63	17	24.67	29.15	21.31
116.63	28.75	17.02	25.22	29.54	19.57
123.5	24.75	17.02	23.44	28.46	21.27
123.5	24.75	17.02	24.26	28.68	21.43
116.88	32.25	17.02	25.49	29.78	19.9
123.5	28.75	17.02	21.43	28.34	21.34
116.38	21	17.03	24.68	27.78	22.7
116.88	28.38	17.03	24.89	29.53	21.9
123.5	32.13	17.04	25.65	29.66	20.83
116.75	28.38	17.05	18.45	28.76	20.69
123.5	21.5	17.05	23.36	28.35	21.19
123.5	21.38	17.05	24.08	28.54	21.21
123.5	21.25	17.05	24.81	28.73	21.23
116.63	28.63	17.06	25.17	29.52	19.81
123.5	28.13	17.06	23.86	28.64	21.5
123.5	28.63	17.06	21.18	28.41	21.28
123.5	21.25	17.08	24.93	28.8	21.41
123.5	17.5	17.08	20.22	28.32	21.29
123.5	28.13	17.08	24.37	28.87	21.62
116.38	28.5	17.08	25.66	29.74	20.03
116.25	28.5	17.09	17.83	28.52	20.25
123.5	21.38	17.09	24.45	28.65	21.36
116.63	28.63	17.1	18.27	28.43	20.64
123.5	28.25	17.11	23.24	28.58	21.55
123.5	32.25	17.11	21.76	28.23	21.41
116.75	21	17.11	24.85	28.02	21.99
120.25	21	17.11	24.86	28.6	21.69
123.5	21.5	17.11	23.96	28.5	21.31
123.5	28.13	17.12	23.32	28.49	21.27
116.75	28.25	17.13	25.16	29.53	22.2
123.5	28.13	17.13	18.11	28.76	20.82
123.5	17.5	17.14	24.01	28.28	22.52
123.5	17.5	17.14	23.65	28.79	22.67
112.5	17.5	17.14	23.66	28.33	22.92
112.63	17.5	17.14	23.67	27.87	23.17
123.5	28.25	17.15	23.98	28.82	21.72
123.5	32.5	17.15	24.42	29.68	20.76
123.5	24.75	17.15	23.94	28.57	21.36
123.5	17.5	17.15	20.13	28.4	21.25
116.25	32.38	17.16	23.66	29.2	20.99
123.5	28.38	17.16	22.61	28.53	21.6
123.5	32.25	17.17	25.8	29.77	20.6
123.5	17.5	17.17	20.19	28.24	21.08
116.88	28.13	17.17	18.22	28.8	20.93
112.5	28	17.17	18.4	28.57	20.71
112.63	32.25	17.17	23.45	29.46	21.36
123.5	17.5	17.17	23.43	28.64	22.27
123.5	21.5	17.18	24.56	28.65	21.45
112.75	28.25	17.18	18.04	28.59	20.41
123.5	28.38	17.2	24.77	29.39	21.79
123.5	21.13	17.2	19.49	28.47	21.36
123.5	32.25	17.22	24.55	29.63	21.18
123.5	28.5	17.22	22.26	28.47	21.6
123.5	28.38	17.22	23.6	28.78	21.82
123.5	32.5	17.22	23.74	28.84	21.91
123.5	32.38	17.23	21.83	28.19	21.43
112.88	28.38	17.24	17.64	28.57	20.19
123.5	28.5	17.25	23.58	28.72	21.86
116.5	28.63	17.25	18.01	28.43	20.42
123.5	28.25	17.25	23.99	28.7	21.78
123.5	20.88	17.26	20.41	28.52	21.45
123.5	28.63	17.27	21.9	28.42	21.6
112.88	21.38	17.28	25.94	29.62	22.59
116.63	28.13	17.28	25.4	29.48	22.29
123.5	17.5	17.28	20.14	28.27	21.35
123.5	28.75	17.29	24.45	28.99	21.48
123.5	28.75	17.29	22.02	28.39	21.64
116.63	28.5	17.3	18.36	28.61	20.62
123.5	28.75	17.31	24.48	29.48	21.98
123.5	32.5	17.31	23.84	28.98	21.29
116.75	28.25	17.31	18.46	28.81	20.77
112.88	28.5	17.31	26.03	30.23	19.88
112.88	28.38	17.31	26.03	30.23	19.88
123.5	28.5	17.31	23.42	28.74	21.62
123.5	32.13	17.32	22.15	28.35	21.68
113	28.5	17.33	25.95	30	19.88
116.88	21	17.33	25	28.15	21.8
116.25	28.5	17.33	25.91	29.89	19.87
123.5	17.5	17.34	20.33	28.55	21.55
123.5	17.5	17.36	20.39	28.5	21.47
123.5	28.5	17.37	23.34	28.63	21.87
123.5	32.5	17.39	21.5	28.23	21.26
116.38	28.63	17.39	17.75	28.43	20.2
116.5	28.5	17.39	18.24	28.58	20.59
120.25	20.88	17.4	24.74	28.74	21.43
123.5	32.25	17.41	22.15	28.27	21.64
116.25	28.38	17.41	18.07	28.62	20.55
123.5	17.5	17.43	20.09	28.35	21.23
123.5	28.38	17.45	24.75	29.47	21.7
116.88	32.38	17.45	23.81	29.12	21.15
123.5	32.5	17.47	23.74	28.93	21.74
112.88	17.5	17.47	24.1	27.79	23.21
123.5	28.5	17.47	24.81	29.27	21.77
123.5	28.63	17.48	22.62	28.44	21.92
123.5	21	17.48	20.41	28.45	21.47
116.88	20.88	17.49	24.98	28.38	21.82
116.38	28.5	17.49	18.12	28.55	20.56
116.63	28.38	17.49	18.45	28.79	20.6
123.5	32.25	17.5	25.28	29.51	20.98
123.5	28.75	17.5	24.42	29.15	21.37
123.5	17.5	17.5	23.64	28.63	22.63
123.5	32.38	17.5	22.15	28.19	21.6
123.5	28.5	17.5	23.11	28.53	21.88
116.5	28.75	17.51	25.21	29.58	19.63
116.5	28.63	17.51	25.21	29.58	19.63
123.5	28.38	17.52	23.59	28.61	21.83
112.75	21.25	17.52	26.09	29.84	22.95
123.5	28.63	17.53	23.08	28.47	21.91
116.5	28.38	17.53	18.47	28.72	20.75
123.5	17.5	17.54	21.16	28.28	21.09
112.5	21.13	17.56	26.13	30.16	23.3
123.5	28.75	17.56	22.62	28.43	21.94
112.88	28.25	17.57	18.37	28.69	20.52
116.5	20.88	17.57	24.85	28.03	23.06
123.5	32.13	17.57	23.76	29.53	22.32
116.75	28.13	17.57	18.48	28.86	20.85
123.5	17.5	17.58	20.97	28.25	21.34
123.5	28.63	17.58	24.68	29.3	21.39
123.5	28.63	17.58	23.54	28.51	21.91
116.38	28.38	17.58	18.5	28.66	20.9
112.5	17.5	17.59	23.71	28.24	23
113	21.5	17.59	25.78	29.53	21.96
123.5	32.13	17.6	24.94	29.32	21.28
123.5	28	17.61	18.49	28.81	20.93
123.5	32.13	17.61	23.79	29.54	22.2
123.5	21.25	17.61	19.98	28.54	21.3
123.5	28.75	17.62	23.04	28.42	21.88
123.5	17.5	17.62	23.71	28.41	22.6
123.5	28.38	17.63	21.82	28.73	21.9
123.5	28.75	17.64	24.5	29.5	21.76
116.75	28.13	17.64	25.29	29.47	22.31
116.88	17.5	17.64	24.96	28.61	21.84
123.5	32.13	17.64	22.61	28.42	21.96
123.5	32.5	17.65	23.78	28.7	22.15
117	32.38	17.65	23.99	29.1	21.35
116.25	17.5	17.65	24.3	27.85	23.45
123.5	32.13	17.66	23.83	29.55	22.07
123.5	28.63	17.67	23.41	28.47	21.53
123.5	32.5	17.67	24.77	29.79	20.96
123.5	21.5	17.67	18.86	28.53	21.04
112.63	17.5	17.67	23.79	27.84	23.37
123.5	32.38	17.68	24.97	29.78	21.44
120.25	17.5	17.68	24.63	28.88	21.17
123.5	28.75	17.68	23.45	28.41	21.83
123.5	32.5	17.68	21.97	28.21	21.46
116.75	32.38	17.69	23.88	29.08	21.19
123.5	28.75	17.7	24.4	29.31	21.25
123.5	32.25	17.7	22.54	28.3	21.87
112.63	21.13	17.71	26.16	30.06	23.59
123.5	32.5	17.71	23.74	29.03	21.56
123.5	32.13	17.71	22.99	28.37	21.85
123.5	17.5	17.71	20.84	28.4	21.5
116.25	28.25	17.73	18.64	28.73	20.67
116.88	28	17.73	18.69	28.82	21.02
116.63	28.25	17.73	18.59	28.85	20.68
123.5	28.63	17.75	23.29	28.44	21.14
123.5	17.5	17.75	20.84	28.32	21.47
116.88	28.25	17.76	25.07	29.5	22.15
123.5	17.5	17.77	21.06	28.33	21.62
123.5	32.38	17.77	22.46	28.18	21.77
123.5	28.75	17.77	24.35	29.51	22.24
123.5	28.75	17.78	23.26	28.43	21.38
123.5	32.13	17.78	23.36	28.32	21.74
112.75	32.25	17.78	23.61	29.42	21.56
123.5	32.25	17.79	22.83	28.29	21.79
123.5	17.5	17.79	21.03	28.47	21.63
116.38	28.75	17.8	25.56	29.76	19.59
116.38	28.63	17.8	25.56	29.76	19.59
116.5	28.25	17.81	18.75	28.8	20.75
116.38	32.38	17.81	23.97	29.15	21.18
112.75	17.5	17.81	23.93	27.77	23.32
123.5	17.5	17.82	21.3	28.57	21.48
116.75	20.88	17.83	25	28.25	22.49
112.5	21	17.83	26.31	30.07	23.69
123.5	28.75	17.84	24.46	29.42	21.4
116.38	17.5	17.84	24.5	27.91	23.7
123.5	32.5	17.85	23.8	29.01	21.45
123.5	32.38	17.85	24.16	29.09	21.56
123.5	21.13	17.86	20.56	28.5	21.4
123.5	17.5	17.86	23.62	28.48	22.6
116.5	32.38	17.87	23.96	29.09	21.2
123.5	17.5	17.87	21.8	28.23	21.32
123.5	32.38	17.87	22.66	28.21	21.73
123.5	32.25	17.88	23.12	28.27	21.72
123.5	28.75	17.88	23.08	28.45	20.94
123.5	20.88	17.89	21.34	28.53	21.45
116.38	28.25	17.89	18.92	28.76	20.83
123.5	32.13	17.89	23.11	28.39	21.24
123.5	28.5	17.89	22.28	28.84	21.43
112.88	28.13	17.89	19.09	28.82	20.84
123.5	17.5	17.92	21.24	28.52	21.64
116.63	32.38	17.93	23.95	29.03	21.23
123.5	28.38	17.94	24.95	29.4	22.23
123.5	28.63	17.95	23.02	28.69	21.05
116.75	28	17.95	18.98	28.88	20.93
123.5	28.75	17.97	24.53	29.53	21.55
123.5	32.38	17.97	22.87	28.23	21.69
116.63	28.13	17.97	18.73	28.91	20.77
112.63	21	17.99	26.3	29.98	23.93
123.5	32.5	17.99	23.85	28.99	21.35
123.5	17.5	17.99	21.75	28.26	21.59
123.5	32.5	17.99	22.45	28.18	21.66
123.5	21.38	17.99	20.13	28.56	21.19
123.5	32.13	18	22.86	28.47	20.74
112.5	32.13	18.02	23.8	29.52	22.25
112.5	17.5	18.03	23.76	28.15	23.08
116.25	28.13	18.04	19.21	28.84	20.8
112.5	21.5	18.05	19.25	28.58	21.06
123.5	32.5	18.07	23.83	28.56	22.39
123.5	17.5	18.07	23.99	28.18	22.94
123.5	17.5	18.08	21.58	28.3	21.73
116.25	28.75	18.08	25.9	29.95	19.56
116.25	28.63	18.08	25.9	29.95	19.56
123.5	17.5	18.08	21.49	28.45	21.67
116.5	28.13	18.08	19.03	28.89	20.76
123.5	21.5	18.09	18.88	28.85	21.05
123.5	21	18.1	21.13	28.47	21.51
112.5	20.88	18.11	26.5	29.98	24.09
123.5	32.5	18.12	22.55	28.17	21.57
123.5	32.25	18.13	22.89	28.4	21.35
123.5	17.5	18.14	21.64	28.52	21.65
112.75	28.13	18.14	18.63	28.73	20.8
123.5	28.63	18.15	22.75	28.95	20.94
116.5	17.5	18.17	25.01	28.24	23.68
116.63	20.88	18.18	25.02	28.13	23.15
123.5	32.5	18.18	25.12	29.89	21.16
116.63	28	18.18	19.27	28.94	20.86
116.38	28.13	18.19	19.33	28.86	20.74
123.5	17.5	18.2	22.44	28.18	21.56
112.88	28	18.2	19.88	28.87	20.93
112.63	17.5	18.21	23.91	27.82	23.57
123.5	17.5	18.22	22.01	28.21	21.57
123.5	17.5	18.24	21.74	28.38	21.7
123.5	28.75	18.25	24.22	29.55	22.49
123.5	28.5	18.25	24.89	29.39	21.98
123.5	32.5	18.25	22.66	28.16	21.49
112.63	20.88	18.26	26.44	29.89	24.26
123.5	17.5	18.27	21.55	28.41	21.76
123.5	20.88	18.28	21.8	28.53	21.49
116.88	21.5	18.28	19.17	28.83	21.1
112.5	21.38	18.28	20.31	28.63	21.19
116.5	28	18.29	19.61	28.95	20.84
123.5	17.5	18.29	22.27	28.6	21.43
116.25	28	18.3	19.91	28.92	20.87
123.5	21.25	18.3	21.4	28.58	21.35
112.75	28	18.31	19.39	28.75	20.92
116.25	21.5	18.32	25.78	29.53	22.28
116.5	17.5	18.32	24.92	28.28	23.79
116.38	21.5	18.33	25.73	29.51	22.5
123.5	32.38	18.34	24.1	28.97	22.78
116.75	21.5	18.34	19.49	28.9	21.02
116.5	21.5	18.35	25.69	29.5	22.72
123.5	32.5	18.36	23.93	28.59	22.6
112.75	17.5	18.36	24.18	27.88	23.57
123.5	17.5	18.36	22.44	28.13	21.42
123.5	32.38	18.36	22.67	28.4	21.47
123.5	17.5	18.38	22.1	28.26	21.83
123.5	32.25	18.38	22.67	28.52	20.99
123.5	28.63	18.39	24.8	29.44	21.79
123.5	28.25	18.39	24.97	29.46	22.11
112.63	28.13	18.39	18.17	28.64	20.75
116.38	28	18.39	19.94	28.97	20.81
112.88	32.25	18.4	23.77	29.37	21.75
116.63	21.5	18.4	19.82	28.97	20.94
112.63	28	18.41	18.9	28.64	20.91
112.88	21.25	18.42	26.13	29.71	23.18
112.63	21.5	18.42	19.64	28.63	21.08
123.5	17.5	18.43	23.8	28.28	22.98
123.5	17.5	18.43	21.45	28.32	21.66
123.5	17.5	18.45	22.27	28.17	21.55
123.5	17.5	18.45	21.98	28.47	21.82
123.5	17.5	18.45	22.48	28.59	21.48
123.5	28.75	18.47	22.85	28.7	21.05
123.5	21.38	18.47	19.14	28.92	21.22
112.63	32.13	18.47	23.84	29.51	22.19
112.75	21.5	18.47	20.15	28.78	21.04
116.5	17.5	18.48	24.82	28.33	23.89
112.88	17.5	18.48	24.19	27.66	23.47
123.5	17.5	18.48	22.24	28.58	21.68
116.88	28.13	18.49	25.25	29.46	22.41
123.5	28.25	18.49	25	29.44	22.22
123.5	17.5	18.49	20.81	28.39	21.49
123.5	28.38	18.49	22.13	28.82	22.54
113	21.38	18.5	25.94	29.57	22.74
116.5	21.5	18.5	20.18	29.02	20.91
123.5	17.5	18.51	21.76	28.38	21.71
123.5	21.13	18.51	21.63	28.53	21.45
112.88	21.5	18.52	20.66	28.92	21.01
112.5	21.25	18.52	21.36	28.68	21.33
123.5	17.5	18.53	22.45	28.09	21.27
116.75	17.5	18.55	25.15	28.49	22.98
116.25	21.5	18.56	20.6	28.99	20.95
123.5	17.5	18.56	21.33	28.34	21.68
116.88	21.38	18.57	19.42	28.88	21.28
123.5	28.25	18.58	25.03	29.42	22.33
112.63	21.38	18.58	20.48	28.71	21.19
116.38	21.5	18.59	20.55	29.07	20.89
123.5	17.5	18.59	21.7	28.32	21.71
116.75	21.38	18.6	19.67	28.94	21.27
123.5	17.5	18.62	22.68	28.59	21.54
116.63	21.38	18.63	19.92	29.01	21.25
112.75	21.13	18.63	26.24	29.93	23.68
123.5	17.5	18.63	22.06	28.3	21.74
123.5	17.5	18.63	21.85	28.29	21.87
116.63	21.5	18.64	25.62	29.46	22.69
112.75	21.38	18.64	20.66	28.82	21.12
123.5	32.5	18.65	24.04	28.63	22.81
112.5	17.5	18.66	24.02	28.09	23.42
123.5	32.5	18.67	22.55	28.33	21.45
123.5	17.5	18.67	22.22	28.57	21.93
123.5	20.88	18.67	22.27	28.54	21.54
112.5	21.13	18.67	21.58	28.68	21.37
116.5	21.38	18.68	20.19	29.01	21.16
112.88	21.38	18.69	20.83	28.93	21.04
123.5	17.5	18.7	22.33	28.64	21.8
123.5	28.63	18.71	24.78	29.61	22.57
116.25	21.38	18.72	20.64	28.97	21.06
123.5	21	18.72	21.85	28.48	21.55
112.75	21	18.73	26.33	29.88	23.98
116.38	21.38	18.74	20.45	29.01	21.08
123.5	17.5	18.75	21.98	28.36	21.66
112.63	21.25	18.75	21.32	28.78	21.31
116.25	17.5	18.75	24.53	27.74	23.85
123.5	17.5	18.75	21.93	28.32	21.77
123.5	32.38	18.76	22.48	28.57	21.24
123.5	17.5	18.8	22.24	28.28	21.59
123.5	32.5	18.81	24.26	28.51	23.03
112.75	21.25	18.81	21.16	28.86	21.19
112.5	21	18.82	21.81	28.69	21.42
112.75	20.88	18.82	26.43	29.83	24.28
112.63	21.13	18.83	21.54	28.83	21.3
123.5	21.25	18.84	19.4	29	21.39
116.63	21.25	18.85	20.03	29.04	21.56
116.75	21.25	18.85	19.85	28.99	21.51
112.5	20.88	18.86	22.24	28.7	21.5
116.88	21.25	18.86	19.67	28.93	21.47
123.5	32.38	18.87	24.24	28.76	23.07
112.88	21.25	18.87	21.01	28.94	21.08
116.5	21.25	18.87	20.19	28.99	21.41
123.5	28.75	18.88	24.15	29.55	22.56
123.5	17.5	18.88	22.02	28.35	21.66
116.25	21.25	18.88	20.68	28.94	21.17
112.63	17.5	18.89	24.23	27.91	23.87
116.38	21.25	18.89	20.34	28.94	21.27
116.25	32.25	18.91	24.03	29.32	21.82
112.5	17.5	18.91	22.67	28.72	21.58
123.5	28.5	18.91	24.99	29.51	22.34
112.63	21	18.91	21.77	28.89	21.3
112.75	21.13	18.91	21.42	28.89	21.31
123.5	32.38	18.92	24.07	29.08	22.49
123.5	28.38	18.92	25.1	29.47	22.57
112.75	17.5	18.92	24.44	28	23.83
123.5	32.38	18.92	24.17	29.09	21.69
123.5	17.5	18.92	22.43	28.69	21.93
116.75	21.5	18.93	25.55	29.42	22.65
123.5	17.5	18.94	22.03	28.31	21.74
123.5	28.63	18.95	24.85	29.6	22.38
123.5	17.5	18.95	22.19	28.68	22.12
123.5	32.5	18.96	24.48	28.4	23.26
123.5	17.5	18.97	22.43	28.27	21.43
123.5	17.5	18.98	22.13	28.49	21.89
123.5	32.13	18.98	22.67	28.72	21.06
112.5	20.75	18.98	26.69	30.02	24.3
112.88	21.13	18.99	21.29	28.95	21.31
123.5	17.5	19	23.98	28.08	23.35
112.75	21	19.01	21.67	28.92	21.43
116.38	17.5	19.03	24.86	27.82	24.24
116.25	21.13	19.04	21.11	28.96	21.43
112.63	20.88	19.05	22.21	28.86	21.46
112.63	20.75	19.06	26.67	29.96	24.46
112.88	17.5	19.06	24.58	27.92	23.77
123.5	28.75	19.06	22.62	28.95	21.16
123.5	28.5	19.06	22.27	28.95	22.3
116.88	21.13	19.07	20.12	28.96	21.72
123.5	21.13	19.08	19.78	29.01	21.61
123.5	32.5	19.08	22.44	28.51	21.41
116.75	21.13	19.08	20.3	28.98	21.8
116.38	21.13	19.09	20.93	28.97	21.55
123.5	32.25	19.09	22.47	28.75	21.26
116.5	21.13	19.09	20.71	28.98	21.71
116.63	21.13	19.1	20.5	28.99	21.88
112.5	17.5	19.1	22.5	28.79	22
112.88	21	19.11	21.58	28.95	21.55
123.5	17.5	19.15	22.21	28.4	21.62
123.5	17.5	19.17	22.09	28.41	21.63
112.75	20.88	19.19	22.18	28.91	21.55
123.5	28.63	19.19	24.92	29.59	22.19
112.63	17.5	19.19	22.66	28.84	21.63
123.5	28.25	19.2	25.11	29.47	22.57
116.25	21	19.2	21.55	28.97	21.68
123.5	32.38	19.2	22.27	28.78	21.46
123.5	17.5	19.21	22.29	28.61	22.12
123.5	17.5	19.23	22.17	28.79	22.32
123.5	17.5	19.25	22.22	28.33	21.61
113	21.25	19.27	26.15	29.63	23.2
112.5	17.5	19.28	24.27	28.04	23.76
112.63	17.5	19.28	22.57	28.88	22.08
116.88	21	19.28	20.56	28.99	21.98
116.38	21	19.29	21.52	29	21.82
112.5	17.5	19.3	22.33	28.86	22.43
112.75	20.75	19.31	26.67	29.92	24.52
116.75	21	19.32	20.76	28.97	22.09
123.5	21	19.32	20.15	29.01	21.84
116.88	21.5	19.32	25.53	29.41	22.75
116.5	21	19.32	21.24	28.97	22.01
112.88	20.88	19.33	22.14	28.95	21.64
123.5	28.13	19.33	25.2	29.46	22.51
123.5	28.38	19.35	22.43	28.91	23.18
116.63	21	19.35	20.96	28.94	22.2
123.5	32.5	19.35	24.55	28.3	23.6
123.5	32.5	19.36	22.27	28.74	21.58
112.75	17.5	19.36	22.68	28.89	21.67
112.63	17.5	19.37	22.49	28.92	22.53
112.88	20.88	19.38	26.41	29.78	24.3
112.75	32.13	19.38	24.02	29.5	22.45
116.75	17.5	19.39	25.25	28.74	22.99
123.5	17.5	19.4	22.14	28.5	21.52
123.5	32.38	19.4	24.39	28.54	23.35
123.5	17.5	19.41	22.41	28.45	21.58
116.38	32.25	19.42	24.29	29.27	21.88
116.25	20.88	19.42	22.07	29.03	21.79
123.5	28.38	19.43	25.18	29.58	22.89
123.5	17.5	19.46	22.21	28.6	21.61
123.5	28.63	19.46	24.63	29.65	22.77
116.63	17.5	19.46	25.34	28.37	24.13
112.88	21	19.47	26.36	29.79	24.03
112.75	17.5	19.48	22.88	28.94	22.14
123.5	32.38	19.49	24.05	29.19	22.19
116.5	17.5	19.49	25.07	28.34	24.34
123.5	17.5	19.5	22.29	28.49	21.96
123.5	28.75	19.51	24.09	29.56	22.63
123.5	17.5	19.52	22.28	28.7	21.7
116.38	20.88	19.52	22.01	29.12	21.93
123.5	17.5	19.53	22.27	28.76	22.42
112.88	17.5	19.54	22.7	28.95	21.72
123.5	32.25	19.55	24.48	29.19	22.36
112.88	21.13	19.55	26.32	29.8	23.77
112.88	20.75	19.56	26.68	29.87	24.57
112.63	17.5	19.56	24.56	27.99	24.18
123.5	28.5	19.57	25.09	29.64	22.69
116.25	17.5	19.57	24.95	28.1	24.26
116.5	20.88	19.57	21.81	29.07	22.14
123.5	28.5	19.57	25.03	29.64	22.87
116.5	32.25	19.57	24.23	29.22	21.86
123.5	28.5	19.58	24.98	29.65	23.05
123.5	17.5	19.58	22.24	28.49	21.5
112.75	17.5	19.59	23.08	28.98	22.6
117	32.25	19.6	24.31	29.23	22.15
116.63	20.88	19.62	21.62	29.02	22.34
123.5	28.63	19.63	22.42	29.08	22.05
112.88	17.5	19.63	24.97	28.18	24.08
123.5	17.5	19.63	22.15	28.96	21.81
123.5	32.5	19.64	22.1	28.97	21.74
123.5	20.88	19.64	20.89	28.98	22.4
116.25	17.5	19.65	22.6	29.1	21.89
116.75	20.88	19.65	21.45	28.99	22.43
116.88	32.25	19.65	24.15	29.27	21.93
123.5	32.38	19.65	22.05	28.98	21.68
123.5	28.75	19.65	24.04	29.51	22.76
112.88	17.5	19.67	23.19	29	22.19
116.88	20.88	19.67	21.27	28.96	22.51
116.75	32.25	19.69	24.16	29.22	21.89
116.25	17.5	19.7	27.04	29.77	24.68
123.5	21.5	19.7	25.5	29.41	22.86
112.75	17.5	19.7	24.65	28.11	24.17
116.25	21.38	19.71	25.93	29.52	22.9
113	17.5	19.72	27	29.86	24.76
112.88	17.5	19.73	26.95	29.96	24.85
116.63	32.25	19.73	24.17	29.17	21.85
116.38	21.38	19.74	25.9	29.5	23.03
123.5	32.38	19.75	24.11	29.14	22.01
123.5	32.5	19.75	24.62	28.21	23.94
123.5	17.5	19.75	22.36	28.66	22.31
116.38	17.5	19.75	22.49	29.24	22.05
116.25	17.5	19.76	23.18	29.11	22.25
123.5	28.13	19.76	25.23	29.49	22.65
116.5	21.38	19.77	25.87	29.49	23.17
123.5	17.5	19.77	22.21	28.8	21.6
113	20.75	19.78	26.77	29.77	24.5
112.75	17.5	19.79	26.92	30	24.75
123.5	28.75	19.8	23.98	29.45	22.9
123.5	17.5	19.8	22.26	28.62	22.1
123.5	32.25	19.81	22.27	28.97	21.53
112.88	17.5	19.81	23.68	29.05	22.66
123.5	28.25	19.82	25.18	29.52	22.82
116.5	17.5	19.82	22.38	29.17	22.27
123.5	17.5	19.84	22.24	28.9	22.73
116.38	17.5	19.84	23.18	29.22	22.31
112.63	17.5	19.85	26.89	30.03	24.66
112.5	17.5	19.85	26.88	30.07	24.51
113	20.88	19.85	26.54	29.68	24.24
116.25	17.5	19.88	23.77	29.12	22.62
116.63	17.5	19.88	25.42	28.52	24.38
116.63	17.5	19.89	22.28	29.1	22.48
123.5	17.5	19.91	22.26	28.65	21.39
112.5	28.75	19.91	24.05	29.46	22.87
112.5	17.5	19.92	22.67	28.92	22.82
116.5	17.5	19.92	23.16	29.18	22.44
116.38	17.5	19.94	23.86	29.19	22.57
123.5	28.38	19.95	25.26	29.68	23.2
113	21	19.95	26.45	29.69	23.95
123.5	32.13	19.96	22.49	28.96	21.39
123.5	17.5	19.97	21.64	28.95	22.97
123.5	32.38	19.98	24.46	28.54	23.49
116.75	17.5	19.98	22.13	29.01	22.76
112.63	17.5	19.99	23.09	28.95	22.91
123.5	21.5	19.99	25.51	29.41	22.97
116.63	21.38	20	25.83	29.43	23.08
112.5	32.5	20	24.83	28.25	24.24
123.5	17.5	20	22.48	29.03	23.01
123.5	32.38	20	24.18	29.09	21.83
116.63	17.5	20	23.14	29.15	22.56
116.25	20.75	20.01	26.85	29.68	24.43
123.5	17.5	20.01	22.28	28.75	22.7
123.5	17.5	20.02	23.33	29.11	23.05
116.5	17.5	20.02	23.93	29.2	22.6
112.63	28.75	20.03	24.12	29.46	22.84
116.75	17.5	20.05	23.02	29.09	22.76
113	21.13	20.06	26.36	29.69	23.66
112.75	17.5	20.06	23.64	29.05	23.01
123.5	28.5	20.06	24.87	29.64	23.21
116.88	17.5	20.07	21.99	28.93	23.04
123.5	32.25	20.08	24.52	29.18	22.55
123.5	21.38	20.08	25.81	29.35	23.2
116.38	17.5	20.08	25.33	28.28	24.75
123.5	17.5	20.09	22.23	28.75	22.24
116.88	17.5	20.1	22.9	29.03	22.97
123.5	17.5	20.1	22.34	28.83	22.73
116.63	17.5	20.11	23.99	29.2	22.64
116.75	17.5	20.12	23.9	29.17	22.76
112.88	17.5	20.13	24.18	29.15	23.11
116.88	17.5	20.13	23.8	29.13	22.9
116.25	21.25	20.14	26.17	29.55	23.23
116.25	17.5	20.14	24.28	29.22	22.99
116.63	17.5	20.14	24.3	29.2	22.97
116.5	17.5	20.15	24.34	29.24	22.92
116.38	21.25	20.15	26.13	29.52	23.41
116.88	21.38	20.15	25.81	29.36	23.09
116.38	17.5	20.16	24.38	29.28	22.88
123.5	17.5	20.16	22.23	28.88	22.28
116.5	21.25	20.17	26.08	29.49	23.59
123.5	28.75	20.17	22.4	29.04	22.18
116.63	17.5	20.17	24.6	29.19	23.3
123.5	28.25	20.19	25.25	29.6	23.1
116.63	17.5	20.19	24.97	29.21	23.61
123.5	17.5	20.19	23.98	29.23	22.95
123.5	28.38	20.19	25.22	29.68	23.36
123.5	28.13	20.2	25.27	29.51	22.78
123.5	28.63	20.21	24.47	29.69	22.97
116.63	17.5	20.21	25.34	29.23	23.93
116.75	17.5	20.21	24.28	29.23	22.86
116.75	21.38	20.22	25.8	29.36	22.98
123.5	21.38	20.22	25.78	29.33	23.3
123.5	17.5	20.23	22.23	29.01	22.31
123.5	28.5	20.23	22.27	29.06	23.17
116.75	17.5	20.24	25.34	28.99	23
112.63	32.5	20.24	25.04	28.29	24.55
116.63	21.25	20.25	26.05	29.42	23.5
116.75	17.5	20.26	25.25	29.34	23.78
116.5	17.5	20.27	24.75	29.28	23.24
123.5	21.5	20.28	25.51	29.41	23.09
123.5	17.5	20.28	22.19	28.84	23.1
123.5	28.25	20.28	23.29	28.78	23.68
116.75	17.5	20.28	24.95	29.31	23.37
116.88	17.5	20.28	24.26	29.26	22.75
112.88	32.13	20.29	24.19	29.49	22.72
123.5	21.25	20.3	26.06	29.31	23.59
116.63	17.5	20.3	25.5	28.66	24.63
116.5	17.5	20.31	25.1	29.29	23.58
116.75	17.5	20.31	24.65	29.29	22.96
116.88	21.25	20.31	26.04	29.34	23.49
116.88	17.5	20.32	25.17	29.45	23.63
116.75	21.25	20.33	26.01	29.36	23.4
116.25	20.88	20.33	26.66	29.58	24.18
116.5	17.5	20.34	25.45	29.29	23.92
116.63	17.5	20.34	25.45	29.46	24.19
116.38	17.5	20.36	26.99	29.7	24.79
123.5	21.38	20.36	25.75	29.31	23.4
123.5	17.5	20.36	24.64	29.36	22.86
116.38	17.5	20.37	24.91	29.37	23.19
112.5	17.5	20.37	26.87	30.15	24.76
116.88	17.5	20.38	24.94	29.42	23.12
116.75	17.5	20.38	25.39	29.56	24.09
116.25	17.5	20.39	25.38	28.46	24.67
123.5	17.5	20.39	24.91	29.44	23.15
123.5	32.5	20.39	22.24	28.97	22.19
116.25	17.5	20.41	24.8	29.31	23.37
112.63	17.5	20.41	26.87	30.13	24.87
123.5	32.25	20.42	24.55	29.04	23.49
116.38	17.5	20.42	25.24	29.36	23.55
123.5	17.5	20.42	25.17	29.52	23.43
116.38	20.75	20.42	26.84	29.6	24.59
116.88	17.5	20.42	25.33	29.65	24
123.5	17.5	20.43	22.47	28.89	23.08
116.75	21.13	20.43	26.22	29.36	23.82
112.75	28.75	20.44	24.24	29.44	23.03
123.5	28.38	20.44	25.18	29.68	23.52
112.88	17.5	20.44	24.69	29.25	23.55
116.88	17.5	20.44	24.71	29.38	22.61
116.25	21	20.44	26.53	29.58	23.87
123.5	28.13	20.45	25.26	29.54	22.92
123.5	17.5	20.46	22.31	29.01	23.14
116.88	21.13	20.47	26.26	29.32	23.89
116.38	17.5	20.47	25.57	29.34	23.91
116.63	17.5	20.47	25.56	29.68	24.45
123.5	21.25	20.48	26.05	29.34	23.65
123.5	21.5	20.48	25.56	29.45	23.2
116.38	20.88	20.49	26.69	29.5	24.38
112.75	17.5	20.49	24.87	28.22	24.51
116.63	21.13	20.5	26.26	29.42	23.91
123.5	32.38	20.5	25.25	28.34	24.52
123.5	28.38	20.5	23.27	29.02	24.04
116.75	17.5	20.5	25.52	29.77	24.4
123.5	21.38	20.5	25.86	29.36	23.49
116.5	17.5	20.5	25.32	28.35	24.79
123.5	21.13	20.51	26.31	29.28	23.97
112.75	17.5	20.52	24.2	29.11	23.42
123.5	17.5	20.52	25.32	29.72	23.93
116.38	21	20.52	26.52	29.51	24.08
112.88	17.5	20.52	25.07	28.31	24.47
112.5	17.5	20.53	23.01	28.99	23.22
116.88	17.5	20.53	25.49	29.85	24.36
116.25	17.5	20.53	25.1	29.35	23.66
123.5	28.5	20.55	24.75	29.64	23.38
123.5	32.38	20.55	24.54	28.53	23.62
123.5	17.5	20.55	22.25	28.95	22.95
116.25	21.13	20.56	26.4	29.58	23.56
116.38	21.13	20.56	26.35	29.53	23.78
116.5	21.13	20.56	26.3	29.49	24.01
123.5	28.25	20.56	25.31	29.69	23.38
123.5	32.38	20.56	22.24	28.94	22.07
116.5	17.5	20.59	25.52	29.46	24.17
112.63	17.5	20.6	23.7	28.97	23.3
116.5	21	20.6	26.51	29.45	24.29
116.63	21	20.6	26.52	29.4	24.21
116.75	21	20.6	26.53	29.35	24.13
123.5	32.25	20.6	24.56	29.17	22.74
123.5	32.25	20.61	24.74	28.92	23.74
123.5	17.5	20.63	25.46	29.92	24.43
123.5	28.25	20.63	25.33	29.68	23.55
123.5	32.25	20.63	22.31	28.97	22.19
123.5	32.38	20.64	25.1	28.42	24.26
112.88	17.5	20.65	24.97	29.35	23.76
116.5	20.88	20.65	26.72	29.41	24.57
123.5	21.38	20.65	25.96	29.4	23.57
123.5	21.25	20.66	26.03	29.36	23.73
116.25	32.13	20.66	24.41	29.44	22.65
116.25	17.5	20.66	25.41	29.39	23.94
123.5	28.38	20.67	25.11	29.63	23.65
123.5	32.38	20.67	24.74	28.52	23.81
112.75	17.5	20.67	26.93	30.06	24.92
123.5	21.5	20.68	25.61	29.48	23.32
123.5	28.25	20.69	25.34	29.68	23.72
112.75	17.5	20.69	24.66	29.24	23.63
116.25	17.5	20.7	27.03	29.87	24.89
123.5	32.13	20.7	22.38	29.01	22.31
123.5	28.13	20.71	25.26	29.57	23.06
112.5	32.38	20.71	25.38	28.46	24.72
116.63	20.88	20.72	26.78	29.38	24.51
123.5	32.25	20.73	24.47	29.14	23.23
123.5	21.13	20.73	26.31	29.34	24.01
116.63	32.5	20.73	25.64	29.79	24.74
112.63	17.5	20.75	24.36	29.13	23.49
123.5	17.5	20.75	22.6	28.94	23.44
116.75	20.88	20.78	26.83	29.34	24.44
123.5	32.38	20.78	24.95	28.51	24.01
116.75	17.5	20.78	25.56	29.01	23.59
116.88	21	20.78	26.51	29.33	24.15
123.5	28.63	20.78	24.41	29.63	23.07
112.5	17.5	20.79	23.51	29.08	23.48
116.75	32.5	20.79	25.61	29.82	24.69
123.5	32.25	20.81	24.92	28.8	23.99
113	17.5	20.82	27.01	29.93	24.94
123.5	32.25	20.82	24.47	29.2	22.85
123.5	17.5	20.82	22.31	29.06	22.81
123.5	21.38	20.83	25.81	29.49	23.72
123.5	21.25	20.83	26.09	29.4	23.8
116.5	20.75	20.83	26.83	29.52	24.74
116.38	17.5	20.83	25.6	29.46	24.15
116.5	17.5	20.83	25.59	29.63	24.42
123.5	17.5	20.84	22.66	29.03	23.46
112.88	28.75	20.84	24.36	29.43	23.23
112.88	17.5	20.85	25.25	29.44	23.97
116.88	32.5	20.85	25.58	29.85	24.65
123.5	32.5	20.87	25.56	29.96	24.7
112.75	17.5	20.87	25.13	29.37	23.83
123.5	28.5	20.88	24.73	29.58	23.4
123.5	21.5	20.88	25.56	29.56	23.52
112.5	17.5	20.89	26.85	30.22	25
123.5	28.38	20.89	25.04	29.59	23.78
112.63	17.5	20.89	25.02	29.29	23.69
123.5	17.5	20.9	22.83	29.03	23.33
112.75	32.5	20.91	25.22	28.52	24.87
112.63	32.38	20.92	25.51	28.58	24.93
112.88	17.5	20.93	26.98	29.99	24.98
123.5	28.13	20.94	25.31	29.63	23.31
116.63	20.75	20.95	26.85	29.5	24.7
123.5	21.13	20.95	26.31	29.4	24.05
123.5	28.13	20.95	25.51	29.67	23.93
123.5	21	20.97	26.5	29.31	24.17
112.63	17.5	20.97	26.86	30.24	25.08
123.5	28.38	20.98	25.05	29.53	23.73
123.5	28.25	20.98	25.32	29.63	23.8
116.63	32.38	20.99	25.71	29.9	25.02
123.5	21.38	21	25.66	29.59	23.87
116.25	17.5	21	25.53	29.44	24.12
123.5	21.25	21.01	26.15	29.45	23.87
116.5	17.5	21.02	26.94	29.63	24.91
116.38	32.13	21.02	24.62	29.4	22.59
123.5	28.5	21.02	23.04	29.26	24.02
123.5	32.25	21.03	24.39	29.24	22.97
112.63	17.5	21.03	25.17	29.31	23.89
123.5	17.5	21.04	23.07	29.11	23.22
116.5	32.5	21.05	25.66	29.78	24.74
112.5	17.5	21.06	24.01	29.17	23.74
116.75	20.75	21.06	26.87	29.48	24.67
123.5	28.13	21.06	25.44	29.68	23.74
123.5	28.38	21.06	25.05	29.48	23.67
123.5	21.25	21.08	26.03	29.52	23.94
123.5	21.5	21.08	25.52	29.64	23.71
116.75	32.38	21.08	25.69	29.88	24.98
112.75	17.5	21.1	25.31	29.36	23.99
116.88	20.88	21.1	26.76	29.34	24.4
123.5	28.63	21.1	22.1	29.21	23.16
116.5	17.5	21.1	25.67	28.56	25.12
116.25	17.5	21.11	25.44	28.59	24.8
123.5	32.38	21.11	25.66	30	24.98
123.5	28.25	21.12	23.98	29.06	24.3
112.5	17.5	21.14	24.29	29.2	23.8
116.38	17.5	21.14	25.8	28.74	25.26
116.63	17.5	21.14	25.64	28.77	24.98
123.5	32.5	21.15	22.37	28.97	22.64
116.38	17.5	21.16	27.03	29.79	24.97
123.5	21	21.16	26.51	29.39	24.23
123.5	21.13	21.16	26.32	29.45	24.11
123.5	21.25	21.16	25.91	29.59	24.02
123.5	21.5	21.16	25.56	29.65	23.89
112.88	17.5	21.17	25.46	29.42	24.08
123.5	28.13	21.17	25.37	29.7	23.55
112.63	17.5	21.17	25.31	29.32	24.09
116.25	28.75	21.18	24.57	29.43	23.19
116.63	17.5	21.18	26.93	29.62	24.9
116.88	32.38	21.18	25.67	29.85	24.94
116.38	17.5	21.2	25.63	29.58	24.39
123.5	28.5	21.21	24.7	29.52	23.42
123.5	32.13	21.21	24.93	29.24	23.65
112.5	17.5	21.22	24.57	29.24	23.86
123.5	28.13	21.22	24.15	28.66	24.17
123.5	17.5	21.22	23	29.04	23.78
116.63	32.25	21.22	25.83	29.73	25.17
123.5	32.13	21.23	24.87	29.27	23.41
123.5	32.25	21.24	24.98	28.84	24.07
123.5	21.5	21.24	25.61	29.65	24.06
123.5	32.13	21.24	24.81	29.3	23.16
123.5	17.5	21.24	23.42	29.1	23.71
116.88	20.75	21.25	26.84	29.49	24.59
123.5	28.25	21.26	25.3	29.58	23.87
[truncated: 3,633 more rows]
