# Supplementary material for: Coupled Hydrological and Biogeochemical Forcings Structure Phytoplankton Community Assembly in a Eutrophic Estuary
Source: Microorganisms. 2026 Jun 18;14(6):1363. doi: 10.3390/microorganisms14061363 (PMC13304156; doi:10.3390/microorganisms14061363)
Supplement: Supplementary file 1 [file microorganisms-14-01363-s001.zip › Dataset S2_List_of_Abbreviations.xlsx]

## Sheet: Sheet1
Full Form	Abbreviation
Taiwan Strait	TWS
Shantou Bay	STB
Dongshan-Nan’ao Upwelling Water	DUW
Hanjiang River Plume Water	HPW
Kuroshio branch Water	KBW
South China Sea Warm Water	SCSWW
Zhejiang-Fujian Coastal Water	ZFCW
Sea surface temperature	SST
Sea surface salinity	SSS
Sea surface chlorophyll a	SSC
dissolved inorganic nitrogen	DIN
Sea surface dissolved oxygen	DO
soluble reactive phosphate	SRP
Temperature	Temp
Salinity	Sal
Sea surface turbidity	Turbid
chlorophyll a	Chl a
DIN/SRP Ratio	N/P
distance-based redundancy analysis	db-RDA
generalized additive models	GAMs
Partial least squares path models	PLS-PMs
Chlorophyta	Chl
Chrysophyceae	Chr
Cryptophyta	Cry
Cyanobacteria	Cya
Bacillariophyceae	Bac
Dinophyta	Din
Euglenophyta	Eug
brackish species	BS
coastal species	CS
euryhaline species	EHS
freshwater species	FS
oceanic species	OS
open sea species	OSS
eurythermal species	ETS
tropical species	RS
temperate species	TS
warm-water species	WS
Actinoptychus senarius	Actse
Bacillaria paxillifera	Bacpa
Chaetoceros borealis	Chabo
Chaetoceros coarctatus	Chaco
Chaetoceros peruvianus	Chape
Coscinodiscus jonesianus	Cosjo
Cyclotella sp.	Cycsp
Cylindrotheca closterium	Cylcl
Gymnodinium impudicum	Gymim
Leptocylindrus danicus	Lepda
Nitzschia sigma	Nitsi
Nitzschia sp.	Nitsp
Oscillatoria spp.	Oscsp
Paralia sulcata	Parsu
Pinnularia spp.	Pinsp
Pleurosigma sp.	Plesp
Pseudo-nitzschia delicatissima	Psede
Rhizosolenia sinensis	Rhisi
Skeletonema costatum	Skeco
Stephanopyxis palmeriana	Stepa
Thalassionema frauenfeldii	Thafr
Thalassionema nitzschioides	Thani
Thalassiosira diporocyclus	Thadi
Thalassiosira rotula	Tharo
Trichodesmium spp.	Trisp
Tripos furca	Trifu
Ulnaria spp.	Ulnsp
