# Supplementary material for: Coupled Hydrological and Biogeochemical Forcings Structure Phytoplankton Community Assembly in a Eutrophic Estuary
Source: Microorganisms. 2026 Jun 18;14(6):1363. doi: 10.3390/microorganisms14061363 (PMC13304156; doi:10.3390/microorganisms14061363)
Supplement: Supplementary file 1 [file microorganisms-14-01363-s001.zip › Dataset S3_abundance_of_phytoplankton_groups_and_dominant_species.xlsx]

## Sheet: TableS2
Dataset 3 The distributions of monsoon, water masses, runoff, land-based pollution inputs,environmental factors and phytoplankton abundance
Sites	Monsoon	Site_group	ZFCW	SCSWW	DUW	ZFCW_effecttion	SCSWW_effecttion	DUW_effecttion	runoff	TP	TN	sewage	TP_input	TN_input	sewage_discharge	SSS	SST(oC)	SRP(mmol m-3)	DIN(mmol m-3)	Bac	Din	Cya	ES	WS	RS	TS	HS	OS	CS	OCS	FS	BS	Skeco	Gymim	Thafr	Thani	Rhisi	Cylcl	Lepda	Psede	Cosjo	Parsu	Chabo	Chape	Ulnsp	Pinsp	Frasp	Plesp	Chaco
Win-S01	Stong NEM	1	Strong	Absent	Absent	-3	0	0	4.4	0.07	2.4	1.4	0.3036	10.56	1.4	28.52	14.587	1.173	39.9932	2.68085	0.0114296	2.81882	2.65801	0.845098	0.30103	0.90309	1.32222	0.30103	2.64933	0.477121	2.81889	0.845098	0.954243	0	0	0	0	0	0.60206	0	0.477121	2.55388	0	0	0	0.90309	0	0	0
Win-S02	Stong NEM	1	Strong	Absent	Absent	-3	0	0	4.4	0.07	2.4	1.4	1.2144	42.24	1.4	29.48	14.631	1.198	30.6698	2.52682	0.0314085	0.138303	2.47712	1.34242	0.30103	1.07918	1.68124	0.30103	2.45179	0.477121	1.17609	0.60206	1.4624	0	0	0	0	0	0.60206	0	0	2.26717	0	0	0	0	0	0	0
Win-S03	Stong NEM	1	Strong	Absent	Absent	-3	0	0	4.4	0.07	2.4	1.4	1.2144	42.24	1.4	29.29	15.001	1.109	27.4125	2.81963	1.46345	0.267402	2.79865	1.43136	0	1.47712	1.74819	0	2.79727	0.477121	1.66276	0	1.68124	0	0	0	0	0	1.74036	0	0.60206	2.64147	0	0	0.845098	0.69897	0	0	0
Win-S04	Stong NEM	1	Strong	Absent	Absent	-3	0	0	4.4	0.07	2.4	1.4	1.2144	42.24	1.4	26.05	11.749	1.824	33.7959	2.92182	0.0012494	0.270492	2.91803	0.845098	0	0.477121	2.00432	0	2.86688	0	0.30103	0	1.92428	0	0	0	0	0	1.65321	0	0.477121	2.74974	0	0	0.477121	0.477121	0	0	0
Win-S05	Stong NEM	2	Strong	Absent	Absent	-6	0	0	4.4	0.07	2.4	1.4	0.9108	31.68	2.8	30.1	13.186	1.202	15.4617	2.53402	0.00689371	0	2.5172	0.845098	0	0.477121	0.30103	0	2.52504	0.30103	0	0.477121	0	0	0	0	0	0	0	0	0.69897	2.45025	0	0	0.60206	0.477121	0	0	0
Win-S06	Stong NEM	2	Strong	Absent	Absent	-6	0	0	4.4	0.07	2.4	1.4	0.9108	31.68	2.8	30.47	14.455	0.801	20.1762	2.763	0.565378	0.166332	2.734	1.27875	0	1.14613	1.38021	0	2.7332	1	0.60206	0.778151	0	0	0	0	0	0	0	0	0	2.4014	0	0	1.20412	1.14613	0.778151	0	0
Win-S07	Stong NEM	3	Strong	Absent	Absent	-9	0	0	4.4	0.07	2.4	1.4	0.9108	31.68	4.2	30.41	14.583	0.322854	5.71021	3.0913	0.0215058	1.73041	3.0799	1.83251	0.30103	1.11394	1.89763	1	3.07628	0.60206	0	0.845098	0	0	0	0	0	0	0	0	0.30103	2.99034	0	0	0.69897	0.778151	0.30103	0.30103	0
Win-S08	Stong NEM	4	Strong	Absent	Absent	-12	0	0	4.4	0.07	2.4	1.4	0.3036	10.56	5.6	30.72	15.019	0.496	12.4061	2.99251	0.963353	2.95472	2.97543	2.96473	0.778151	1.27875	2.96047	0.90309	2.98498	0.69897	0	0.90309	0	0	0	0	0	0	0	0	0.477121	2.88705	0	0	0.60206	0.845098	0	0	0
Win-S09	Stong NEM	4	Strong	Absent	Absent	-12	0	0	4.4	0.07	2.4	1.4	0.3036	10.56	5.6	31.32	15.343	0.486	13.8937	2.88312	0.421156	0.557481	2.8657	1.38021	0	1.17609	1.32222	1	2.8704	0	0	0.30103	0	0	0	0	0	0	0	0	0.60206	2.74351	0	0	0.477121	0.477121	0.69897	0	0
Win-S10	Stong NEM	4	Strong	Absent	Absent	-12	0	0	4.4	0.07	2.4	1.4	0.3036	10.56	5.6	31.22	15.254	0.435	11.9172	2.74091	0.446361	0.545248	2.71517	1.44716	0.477121	0.90309	1.32222	0.477121	2.72428	0.477121	0	0.477121	0	0	0	0	0	0	0	0	0	2.5832	0	0	0.477121	0	0.30103	0.778151	0
Win-S11	Stong NEM	3	Strong	Absent	Absent	-9	0	0	4.4	0.07	2.4	1.4	0.6072	21.12	4.2	30.775	14.6645	0.65	17.9238	2.93312	0.560965	0.292486	2.91751	1.27875	0.477121	1.04139	1.23045	0.845098	2.91908	0.778151	0	0.845098	0	0	0.30103	0	0	0	0	0	0.60206	2.80277	0	0	0.477121	0.954243	0.845098	0.30103	0
Win-S12	Stong NEM	3	Strong	Absent	Absent	-9	0	0	4.4	0.07	2.4	1.4	0.6072	21.12	4.2	30.76	14.395	0.536	11.8672	2.85443	0.716289	0.214506	2.84323	1.23045	0.69897	0.30103	1.14613	0.778151	2.84386	0.477121	0.30103	0.477121	0	0	0	0.30103	0	0	0	0	0.845098	2.75435	0	0	0.60206	0.845098	0.30103	0	0
Win-S13	Stong NEM	1	Strong	Absent	Absent	-3	0	0	4.4	0.07	2.4	1.4	0.9108	31.68	1.4	30.01	14.923	0.942	25.8429	3.03167	0.398071	0.0488487	3.01452	1.36173	0.30103	1.17609	1.49136	0	3.01662	0.477121	0	0	1.34242	0	0	0	0	0	0	0	0.778151	2.93247	0	0	0.30103	1	0	0.30103	0
Win-S14	Stong NEM	1	Strong	Absent	Absent	-3	0	0	4.4	0.07	2.4	1.4	0.9108	31.68	1.4	28.87	14.689	1.06	32.1137	2.31365	0.347929	0	2.26245	1.25527	0	0.477121	0.954243	0	2.2833	0.477121	0	0.30103	0	0	0	0.30103	0	0	0.477121	0	1	2.10721	0	0	0.477121	0	0	0.30103	0
Win-S15	Stong NEM	2	Strong	Absent	Absent	-6	0	0	4.4	0.07	2.4	1.4	0.9108	31.68	2.8	30.63	14.796	0.815	21.5289	2.75719	0.622502	0.136418	2.70757	1.25527	0	1.5563	0.90309	0	2.74273	0.477121	0	0.477121	0	0	0	1.47712	0	0	0	0	0.845098	2.5955	0	0	0.477121	0.60206	0.30103	0.30103	0
Win-S16	Stong NEM	2	Strong	Absent	Absent	-6	0	0	4.4	0.07	2.4	1.4	0.9108	31.68	2.8	30.76	14.823	0.751	19.5344	2.60546	0.475336	0.406698	2.59329	1.11394	0.30103	0.778151	1.20412	0.477121	2.59106	0.60206	0	0	0.60206	0	0.30103	0	0	0	0	0	0.30103	2.48287	0	0	0	0.60206	0	0	0
Win-S17	Stong NEM	3	Strong	Absent	Absent	-9	0	0	4.4	0.07	2.4	1.4	0.6072	21.12	4.2	30.88	15.186	0.526	13.3948	2.76739	0.312044	0.403383	2.74273	1.20412	1.04139	0.954243	1.20412	0	2.74896	1.04139	0	0.30103	0	0	0	0	0	0	0	0	0.477121	2.65896	0	0	0.30103	0.477121	0	0	0
Win-S18	Stong NEM	3	Strong	Absent	Absent	-9	0	0	4.4	0.07	2.4	1.4	0.6072	21.12	4.2	31.22	15.581	0.535	16.3931	2.78132	1.18913	0.234083	2.74586	1.47712	0	1.38021	1.39794	1.36173	2.74429	0.954243	0	0.845098	0	0	1.34242	0.477121	0	0	0	0	0.69897	2.55388	0	0	0.778151	1	0.30103	0	0
Win-S19	Stong NEM	4	Strong	Absent	Absent	-12	0	0	4.4	0.07	2.4	1.4	0.3036	10.56	5.6	31.21	15.536	0.449	12.2221	3.20706	1.12612	2.01672	3.19229	2.13354	0.60206	1.30103	2.10721	0.60206	3.19921	0.477121	0	1.14613	0	0	0	0.69897	0	0	0.90309	0	0.60206	3.11992	0	0	0.30103	1.07918	0	0.30103	0
Win-S20	Stong NEM	4	Strong	Absent	Absent	-12	0	0	4.4	0.07	2.4	1.4	0.3036	10.56	5.6	31.06	15.194	0.611	16.2902	3.15488	0.633887	0.668367	3.1427	1.34242	0	1.14613	1.38021	1.04139	3.14239	0.477121	0.30103	0.90309	0	0	0	0	0	0	0	0	0	3.0461	0	0	0.30103	0.477121	0.60206	0	0
Win-S21	Stong NEM	4	Strong	Absent	Absent	-12	0	0	4.4	0.07	2.4	1.4	0.3036	10.56	5.6	31.42	15.507	0.231	4.32398	3.02879	0.826772	0.530605	3.01912	1.36173	0	0.69897	1.34242	0	3.01912	0.778151	0	0.30103	0	0	0	0	0	0	1.04139	0	0.845098	2.93146	0	0	0	0.778151	0.60206	0.30103	0
Win-S22	Stong NEM	4	Strong	Absent	Absent	-12	0	0	4.4	0.07	2.4	1.4	0.3036	10.56	5.6	31.15	15.156	0.516	16.5801	2.82491	0.370497	0.271741	2.80889	1.23045	0	0.30103	1.60206	0	2.79379	0	0	0.90309	1.30103	0	0	0	0	0	0	0	0.477121	2.62941	0	0	0.477121	1.04139	0.954243	0.30103	0
Spr-S01	Weak NEM	1	Weak	Moderate	Absent	-1	2	0	4.3	0.07	2.19	1.7	0.8432	27.156	1.7	32.4929	22.5382	0.412	7.53622	2.4836	1.61043	0.0902037	2.4014	1.716	0.845098	1.20412	1.47712	0.477121	2.42813	1.38021	0	1.07918	0.60206	0	0	0	0	0	0	0	0	1.97772	0	0	0	1.27875	1.14613	0.845098	0.477121
Spr-S02	Weak NEM	1	Weak	Moderate	Absent	-1	2	0	4.3	0.07	2.19	1.7	0.8432	27.156	1.7	32.7081	22.6951	0.352	6.30052	2.20997	2.16642	0.0583038	2.08636	2.17026	0.60206	1.25527	1.62325	0.60206	2.04922	2.0607	0	1.04139	0	0.90309	0	0.954243	0	0	0	0	0	1.51851	0.60206	1.32222	0.90309	0.60206	0	0.477121	1.27875
Spr-S03	Weak NEM	1	Weak	Moderate	Absent	-1	2	0	3.2	0.07	2.19	1.7	0.8432	27.156	1.7	29.3338	22.504	0.601	16.1062	2.87131	1.64296	0	2.58771	2.46982	0.778151	1.91381	1.90849	1.61278	2.57287	2.07188	0	1.20412	1.11394	0	0.778151	0	0	0.69897	0.30103	0	0	2.4133	1.50515	1.86923	0.30103	0.845098	0	0.477121	2.19033
Spr-S04	Weak NEM	1	Weak	Moderate	Absent	-1	2	0	3.2	0.07	2.19	1.7	0.8432	27.156	1.7	25.237	22.5686	0.75	18.1297	2.21814	0.746053	0	2.18184	1.04139	0	0.60206	0.845098	0	2.19033	0.69897	0	1.07918	0	0	0	0	0	0.30103	0	0	0	2.09342	0	0	0.30103	0.69897	0	0	0
Spr-S05	Weak NEM	2	Weak	Moderate	Absent	-2	4	0	3.2	0.07	2.19	1.7	0.6324	20.367	3.4	30.1472	22.3875	0.728	15.3954	2.28306	0.826636	0.0646938	2.18752	1.38021	0	0	1.59106	0	2.12385	0.845098	0.477121	1.39794	1.47712	0	0	0	0	0.845098	0	0	0.30103	1.83251	0	0	0.477121	1	0	0.477121	0
Spr-S06	Weak NEM	2	Weak	Moderate	Absent	-2	4	0	3.2	0.07	2.19	1.7	0.6324	20.367	3.4	33.5249	21.6751	0.364	7.69769	2.60228	0.255273	0	2.08279	2.38382	0.60206	1.57978	1.5563	1.76343	1.83885	1.96848	0	0	0	0	0	0	0	0	1.27875	0	0	1.30103	1.74036	1.89209	0.30103	0.60206	0	0.60206	2.17026
Spr-S07	Weak NEM	3	Weak	Moderate	Absent	-3	6	0	3.2	0.07	2.19	1.7	0.6324	20.367	5.1	32.6823	21.6075	0.2245	5.59418	2.8105	1.01703	0	2.66558	1.57978	0.69897	1.34242	1.36173	0.69897	2.67852	1.32222	0	1.65321	0	0	0	0.30103	0	1	1.17609	0.30103	0.60206	2.31806	0	0.30103	1.07918	1.51851	1.17609	1.43136	0.477121
Spr-S08	Weak NEM	4	Weak	Moderate	Absent	-4	8	0	3.2	0.07	2.19	1.7	0.2108	6.789	6.8	34.0662	22.0371	0.113	0.0214133	2.74212	0.948409	0	2.45788	2.41162	0.60206	1.98677	1.68124	2.12057	2.32634	1.94939	0	1.07918	0	0	0	0	0	0.778151	1.14613	0	0	1.95904	1.95904	1.82607	0.845098	0.778151	0.845098	0.90309	2.21484
Spr-S09	Weak NEM	4	Weak	Moderate	Absent	-4	8	0	3.2	0.07	2.19	1.7	0.2108	6.789	6.8	34.2659	22.3034	0.098	0.0214133	2.73947	0.825041	0.124939	2.54158	2.15229	1.07918	1.54407	1.63347	1.83885	2.46538	1.91908	0.30103	1.49136	0	0	0	0	0	1.41497	0	0	0	2.28556	1.65321	1.78533	1	0.69897	0	0.69897	1.66276
Spr-S10	Weak NEM	4	Weak	Moderate	Absent	-4	8	0	3.2	0.07	2.19	1.7	0.2108	6.789	6.8	34.0154	22.4154	0.084	0.0214133	2.6194	0.394036	1.94649	2.37658	2.33041	1.34242	1.34242	2.15229	1.14613	2.32838	1.5563	0	1.14613	0	0	0	0	0	1.07918	0	0.845098	0	2.1271	0.30103	1.30103	1.20412	0.477121	0.69897	0.778151	1.95904
Spr-S11	Weak NEM	3	Weak	Moderate	Absent	-3	6	0	3.2	0.07	2.19	1.7	0.4216	13.578	5.1	34.1828	22.0079	0.1315	0.0214133	2.88596	0.972436	0.0112227	2.69373	2.31597	0.90309	1.49136	1.49136	1.5563	2.67852	1.90309	0	1.69897	0	0	0	0.30103	0	1.54407	0.69897	0	0	2.51983	1.32222	1.79934	1.17609	1.25527	1.07918	0.778151	2.0607
Spr-S12	Weak NEM	3	Weak	Moderate	Absent	-3	6	0	3.2	0.07	2.19	1.7	0.4216	13.578	5.1	33.2979	21.8626	0.054	0.0499882	2.93931	1.16715	0.278793	2.90037	1.60206	0.69897	1.11394	1.4624	1.11394	2.89542	1.23045	0.30103	1.51851	0	0	0	0	0	0.477121	0.30103	0	0.30103	2.76492	0.845098	0.778151	1.07918	1.59106	0.60206	1.23045	0.954243
Spr-S13	Weak NEM	1	Weak	Moderate	Absent	-1	2	0	3.2	0.07	2.19	1.7	0.6324	20.367	1.7	33.3435	22.0915	0.174	0.527876	2.61747	1.48303	0.190851	2.59988	1.57978	0.954243	0.30103	1.81291	0.69897	2.55871	1.14613	0.477121	1.20412	1.36173	0	0	0	0	0.477121	1	0	0.477121	2.33445	0	0.477121	0.477121	1.04139	1.27875	0.30103	0
Spr-S14	Weak NEM	1	Weak	Moderate	Absent	-1	2	0	3.2	0.07	2.19	1.7	0.6324	20.367	1.7	32.0504	22.4059	0.42	5.23077	2.41141	1.78741	0	2.35984	1.73239	1.11394	0.69897	1.49136	1	2.31597	1.72428	0.477121	1.38021	0	0	0	0	0	0	0	0	0	1.90309	0	0	0	1.32222	0.30103	0.954243	0
Spr-S15	Weak NEM	2	Weak	Moderate	Absent	-2	4	0	3.2	0.07	2.19	1.7	0.6324	20.367	3.4	33.9004	22.3742	0.139	0.0214133	2.67286	1.37107	0.0735772	2.64836	1.4624	1.17609	0.778151	1.53148	1.04139	2.62941	1.30103	0.30103	1.11394	0	0	0	0.30103	0	0.778151	0.60206	0	0.477121	2.52763	0	0.30103	0.90309	0.845098	0.778151	0.69897	0.69897
Spr-S16	Weak NEM	2	Weak	Moderate	Absent	-2	4	0	3.2	0.07	2.19	1.7	0.6324	20.367	3.4	33.5394	22.136	0.162	0.0839802	2.83273	1.1921	0	2.80618	1.43136	1.07918	0.477121	1.57978	0.30103	2.78746	1.36173	0.69897	1.38021	0	0	0	0	0	0.477121	0	0	0	2.6637	0	0.69897	0.477121	1.36173	0.778151	1	0.778151
Spr-S17	Weak NEM	3	Weak	Moderate	Absent	-3	6	0	3.2	0.07	2.19	1.7	0.4216	13.578	5.1	33.5263	22.3154	0.133	0.0214133	2.88735	1.07927	0.0467327	2.81291	1.95904	0.477121	1.5682	1.57978	1.51851	2.80277	1.39794	0.477121	1.20412	0	0	0	1.07918	0	1.14613	0.778151	0	0	2.63849	1.43136	1.20412	0.845098	1.36173	0.90309	1.04139	1.70757
Spr-S18	Weak NEM	3	Weak	Moderate	Absent	-3	6	0	3.2	0.07	2.19	1.7	0.4216	13.578	5.1	34.0079	22.4176	0.113	0.599859	3.02424	1.04316	0	2.89927	2.30103	0.60206	1.63347	1.6721	1.77085	2.88024	1.70757	0.778151	1.62325	0	0	0.30103	0.778151	0	1.44716	0	0	0.477121	2.73159	1.65321	1.6721	1.07918	1.17609	1.27875	1.27875	2.09691
Spr-S19	Weak NEM	4	Weak	Moderate	Absent	-4	8	0	3.2	0.07	2.19	1.7	0.2108	6.789	6.8	34.214	22.5514	0.086	0.0214133	3.27007	1.34819	0	3.2003	2.34439	0.954243	1.69897	1.74819	1.70757	3.19451	1.89209	0.477121	1.53148	0	0	0	1.44716	0	1.25527	1	0	0	3.10278	1.59106	1.73239	0.60206	1.41497	1.32222	1.04139	2.06819
Spr-S20	Weak NEM	4	Weak	Moderate	Absent	-4	8	0	3.2	0.07	2.19	1.7	0.2108	6.789	6.8	33.9122	22.2317	0.09	0.0214133	2.98294	1.28484	0	2.80956	2.33646	1.04139	1.76343	1.8451	2.07918	2.73078	1.89209	1	1.716	1.20412	0	0	0	0	1.5563	1.36173	0	0	2.4609	1.96848	1.75587	1.14613	1.34242	1.20412	1.23045	2.09342
Spr-S21	Weak NEM	4	Weak	Moderate	Absent	-4	8	0	3.2	0.07	2.19	1.7	0.2108	6.789	6.8	34.2614	22.2558	0.0835	0.0214133	3.12194	1.16925	0.263002	3.01115	2.36549	0.69897	1.65321	1.68124	1.74036	3.00561	1.99123	0.477121	1.6721	0	0	0	0.30103	0	1.51851	0.477121	0.477121	0	2.87216	1.65321	1.88649	0.477121	1.23045	1.11394	1.11394	1.96379
Spr-S22	Weak NEM	4	Weak	Moderate	Absent	-4	8	0	3.2	0.07	2.19	1.7	0.2108	6.789	6.8	34.2902	22.392	0.077	0.0214133	3.18504	1.22156	0.209949	3.04139	2.45637	1.30103	1.73239	1.79239	2.35984	2.94645	2.14922	0	1.95904	0	0	0	0.30103	0	1.76343	0.69897	0	0	2.74036	2.32222	2.06446	0.69897	1.63347	1.70757	1.32222	2.16137
Sum-S01	SWM	1	Absent	Strong	Strong	0	3	3	11.4	0.11	2.658	1.7	4.7064	112.699	1.7	27.8882	26.2214	1.69	50.848	2.62763	1.40839	1.28433	2.57054	1.43136	1.14613	1.23045	2.20683	1.44716	2.35411	1.17609	1.5563	0.90309	2.18752	1.34242	1.43136	1.20412	0.30103	0.60206	0.30103	0	0.30103	1.77085	0	0	1.38021	0.69897	0.954243	0.477121	0
Sum-S02	SWM	1	Absent	Strong	Strong	0	3	3	11.4	0.11	2.658	1.7	4.7064	112.699	1.7	30.5197	28.075	0.24214	2.71936	3.88636	3.35803	1.00543	3.84893	3.34223	2.14613	2.5966	2.90363	2.52375	3.92993	2.17026	2.44871	0.69897	2.84757	3.32552	2.50379	2.57171	1.25527	0.69897	0	0	0	1.23045	0	0	2.29226	0.90309	0.778151	1.04139	0
Sum-S03	SWM	1	Absent	Strong	Strong	0	3	3	11.4	0.11	2.658	1.7	4.7064	112.699	1.7	32.4473	28.0208	0.08	1.16972	3.62446	4.0387	0	3.60906	4.03145	1.64345	2.35603	2.93802	2.54158	4.13994	1.53148	1.50515	0.69897	2.86806	4.02551	2.49554	2.22011	0.845098	0	0	0.90309	0	1.34242	0	0	2.46538	1.17609	0.778151	0.69897	0
Sum-S04	SWM	1	Absent	Strong	Strong	0	3	3	11.4	0.11	2.658	1.7	4.7064	112.699	1.7	31.2438	27.8833	0.59	12.0872	3.00847	2.51614	0	2.98046	2.42651	1.07918	2	2.24551	2.07188	3.00732	1.34242	0.778151	0.90309	2.1038	2.29885	2.03743	1.89209	0.60206	0	0	0	0	1.78533	0	0	1.97772	1	1.04139	0.90309	0
Sum-S05	SWM	2	Absent	Strong	Strong	0	6	6	11.4	0.11	2.658	1.7	3.5298	84.5244	3.4	33.0681	28.188	0.76	7.2183	2.92739	1.35189	2.61803	2.86451	1.94448	0.477121	1.62325	2.60314	1.50515	2.63043	0.69897	2.62221	0.60206	2.55509	0	1.44716	1.41497	0.477121	0.30103	0	0.69897	0	1.4624	0	0	1.17609	0.477121	0.845098	0.954243	0
Sum-S06	SWM	2	Absent	Strong	Strong	0	6	6	11.4	0.11	2.658	1.7	3.5298	84.5244	3.4	33.7197	26.4554	0.48	4.60891	3.25416	2.07789	0	3.22814	1.96379	0.845098	2.0569	2.37658	2.10721	3.18013	1.20412	0.30103	0.60206	2.32015	1.81291	2.10037	1.98677	0	0.477121	0	0	0.30103	2.83123	0	0	1.80618	1.85733	1.27875	0.90309	0
Sum-S07	SWM	3	Absent	Strong	Strong	0	9	9	11.4	0.11	2.658	1.7	3.5298	84.5244	5.1	33.559	27.2992	0.395	2.83433	3.21797	2.26402	1.59997	3.15473	2.22011	1.34242	2.33244	2.50243	2.14613	3.13098	1.07918	1.61278	0.477121	2.4624	2.07918	2.07188	2.30103	0.477121	0.30103	0.778151	0.30103	0.477121	2.57864	0	0	1.75587	1.30103	0.60206	1.14613	0
Sum-S08	SWM	4	Absent	Strong	Strong	0	12	12	11.4	0.11	2.658	1.7	1.1766	28.1748	6.8	34.1273	24.398	0.24214	0.149965	3.50603	2.18705	1.51485	3.41597	2.57519	2.03342	2.49554	3.21985	2.45788	3.12581	2.02531	0	0.477121	3.15564	1.69897	2.37658	2.34242	2.09342	0	1.69897	0	0	1.78533	0	0	2.19033	0.778151	0.69897	0.90309	0
Sum-S09	SWM	4	Absent	Strong	Strong	0	12	12	11.4	0.11	2.658	1.7	1.1766	28.1748	6.8	34.1577	24.0801	0.03	0.0214133	3.77018	2.01322	2.65339	3.72411	2.81624	1.81954	2.32428	3.6638	2.14301	3.12024	2.10721	2.35603	0.30103	3.62521	1.65321	2.02119	2.11059	2.12057	0	2.38739	0	0.60206	0	0	0	1.94939	0.60206	0.477121	0.60206	0
Sum-S10	SWM	4	Absent	Strong	Strong	0	12	12	11.4	0.11	2.658	1.7	1.1766	28.1748	6.8	34.0028	24.9873	0.24214	0.0214133	3.50928	2.18038	1.86268	3.43521	2.49969	1.81291	2.54283	3.31723	2.15836	3.04727	1.94939	0	0.778151	3.26458	1.51851	2.07918	2.4014	2.0607	0	1.74819	0.90309	0	2.23553	0	0	1.82607	0.845098	1.11394	0.30103	0
Sum-S11	SWM	3	Absent	Strong	Strong	0	9	9	11.4	0.11	2.658	1.7	2.3532	56.3496	5.1	34.12	25.47	0.322854	1.42755	3.97227	2.75677	2.20111	3.93837	2.81425	1.64345	2.75815	3.78176	2.62221	3.53517	1.61278	2.20412	0.30103	3.77291	2.66745	2.58883	2.66839	1.36173	0	1	1.20412	0.30103	1.96848	0	0	2.08991	1.47712	0.60206	0.845098	0
Sum-S12	SWM	3	Absent	Strong	Strong	0	9	9	11.4	0.11	2.658	1.7	2.3532	56.3496	5.1	34.346	23.985	0.28107	1.53964	3.90212	2.23126	2.07276	3.8746	2.19033	1.77085	2.64246	3.70165	2.3032	3.45728	1.66276	2.08279	0	3.69688	2.08991	2.25042	2.54033	0.778151	0	0.477121	1.17609	0.477121	2.57054	0	0	1.63347	1.51851	0.30103	1.07918	0
Sum-S13	SWM	1	Absent	Strong	Strong	0	3	3	11.4	0.11	2.658	1.7	3.5298	84.5244	1.7	30.7934	24.9801	0.57	7.10833	3.40299	3.25738	3.33521	3.27114	3.26269	0.477121	2.79727	2.8488	2.3032	3.5325	1.11394	3.33686	0	2.82086	3.25479	2.29885	2.77525	1.11394	0	0	0	0.30103	2.47712	0	0	2.1038	0.60206	1	0.30103	0
Sum-S14	SWM	1	Absent	Strong	Strong	0	3	3	11.4	0.11	2.658	1.7	3.5298	84.5244	1.7	29.263	25.2523	0.59	8.33804	3.4	2.11263	0.789027	3.36829	2.13672	1.27875	2.1271	2.74273	2.03743	3.28758	1.38021	1.11394	0.845098	2.70757	2.02938	2.03743	2.00432	0.954243	0.60206	0.778151	0	0.30103	2.42813	0	0	1.70757	0.30103	0	0.778151	0
Sum-S15	SWM	2	Absent	Strong	Strong	0	6	6	11.4	0.11	2.658	1.7	3.5298	84.5244	3.4	34.2388	24.5581	0.69	3.28923	3.58014	1.54	1.71554	3.50542	1.95904	1.6902	2.68931	2.66652	2.35603	3.48586	1.81291	1.77815	0.69897	2.5682	1.38021	2.35025	2.64147	1.34242	0.477121	0.69897	1.11394	0	2.77815	0	0.477121	1.97313	1.32222	0.69897	1.25527	0
Sum-S16	SWM	2	Absent	Strong	Strong	0	6	6	11.4	0.11	2.658	1.7	3.5298	84.5244	3.4	33.1982	25.3915	0.29	3.4092	4.05549	1.92433	0.105804	4.03866	2.17609	1.69897	2.4843	3.92947	2.0086	3.43917	1.716	0.477121	0.778151	3.92675	1.83251	1.96848	2.26951	0.954243	0.477121	1.11394	1.20412	0	2.5832	0	0	1.89763	0.954243	0.845098	0.69897	0
Sum-S17	SWM	3	Absent	Strong	Strong	0	9	9	11.4	0.11	2.658	1.7	2.3532	56.3496	5.1	33.7224	25.1648	0.12	0.279934	4.03024	2.94472	0.19229	3.9861	2.98091	1.32222	2.9489	3.84098	2.48001	3.63114	1.5563	0.778151	1.14613	3.82601	2.90526	2.4456	2.79099	1.79934	0	1.27875	0	0.477121	2.53403	0	0	2.41664	1.53148	0.60206	0.60206	0
Sum-S18	SWM	3	Absent	Strong	Strong	0	9	9	11.4	0.11	2.658	1.7	2.3532	56.3496	5.1	33.9499	26.4687	0.24214	0.0214133	3.78566	2.79812	0	3.74796	2.82866	1.44716	2.62221	3.43169	2.44091	3.56301	1.8451	0	0.477121	3.40586	2.63246	2.39967	2.47567	1.95904	0	2.96142	1.61278	0	2.30963	0	0	2.70415	1	0.69897	0.69897	0
Sum-S19	SWM	4	Absent	Strong	Strong	0	12	12	11.4	0.11	2.658	1.7	1.1766	28.1748	6.8	34.1292	26.1533	0.24214	0.0214133	3.84902	1.51851	0.602375	3.405	2.14922	1.96379	3.63609	3.15381	2.79657	3.69723	1.81954	0.30103	0.778151	3.10653	1.07918	2.77085	2.27184	1.79934	0.69897	1.69897	3.61532	0	2.06446	0	0.69897	2.03743	0.477121	0	0.954243	0
Sum-S20	SWM	4	Absent	Strong	Strong	0	12	12	11.4	0.11	2.658	1.7	1.1766	28.1748	6.8	33.9904	25.9647	0.24214	0.0214133	3.25959	2.78249	1.93255	3.21378	2.72591	1.57978	2.4183	2.90634	2.0569	3.16524	1.90849	0	0.30103	2.77085	2.46982	1.93952	2.36736	1.75587	0	1.6721	0	0	2.08279	0	0	1.53148	0.778151	0.69897	0	0
Sum-S21	SWM	4	Absent	Strong	Strong	0	12	12	11.4	0.11	2.658	1.7	1.1766	28.1748	6.8	34.0302	25.6652	0.24214	0.0999764	3.79499	2.23738	2.24118	3.75603	2.66652	1.97772	2.50379	3.51055	2.5172	3.46538	1.92942	0.60206	0.60206	3.45879	1.79239	2.44404	2.4014	1.90849	0	2.26717	0	0	3.04883	0	0	1.53148	1.04139	0.60206	0.845098	0
Sum-S22	SWM	4	Absent	Strong	Strong	0	12	12	11.4	0.11	2.658	1.7	1.1766	28.1748	6.8	33.8751	26.0152	0.24214	0.0214133	3.51994	1.94383	0.763017	3.38578	2.68574	1.54407	2.65418	3.18752	2.5092	3.14644	2.12057	0	0.60206	3.077	1.36173	2.47712	2.48996	2.37658	0	2.07188	0	0.60206	2.29447	0	0	1.32222	0.477121	0.477121	0.477121	0
Fal-S01	Moderate NEM	1	Moderate	Weak	Absent	-2	1	0	3.8	0.1	2.402	1.8	1.3056	32.6672	1.8	27.6079	19.2428	1.668	49.3885	2.30256	0.0202034	0	2.10721	1.43136	0.477121	1.51851	1.72428	0.778151	2.07555	0.845098	1.11394	0.477121	1.5682	0	0.30103	0	0	0	0	0	1.04139	1.36173	0	0	0.845098	0.477121	0	0.477121	0
Fal-S02	Moderate NEM	1	Moderate	Weak	Absent	-2	1	0	3.8	0.1	2.402	1.8	1.3056	32.6672	1.8	31.698	18.6658	1.237	19.8521	2.53994	0.215416	0	2.38739	1.32222	1.14613	1.81291	1.51851	1.17609	2.44248	0.477121	0.30103	1.04139	1.44716	0	0	1.23045	0	0.30103	0	0	0.30103	1.77085	0	0	0.845098	0.778151	0	0.954243	0
Fal-S03	Moderate NEM	1	Moderate	Weak	Absent	-2	1	0	3.8	0.1	2.402	1.8	1.3056	32.6672	1.8	32.435	18.821	1.256	16.1894	1.89888	0.204474	0	1.77815	0.90309	0.30103	1.04139	0.69897	0	1.85733	0.477121	0	0.69897	0	0	0	0	0	0.60206	0	0	0.778151	1.43136	0	0	0.845098	0.60206	0	0.778151	0
Fal-S04	Moderate NEM	1	Moderate	Weak	Absent	-2	1	0	3.8	0.1	2.402	1.8	1.3056	32.6672	1.8	32.7221	18.9582	1.143	13.6638	2.22778	0.51538	0	2.1038	1.17609	0.477121	1.17609	1.07918	0.60206	2.13354	0	0	1.23045	0.69897	0	0	0.778151	0	0.30103	0	0	0.845098	1.81291	0	0	0.60206	1.14613	0.30103	0.477121	0
Fal-S05	Moderate NEM	2	Moderate	Weak	Absent	-4	2	0	3.8	0.1	2.402	1.8	0.9792	24.5004	3.6	32.7969	19.6251	0.921	11.0494	2.25138	0.451757	0	2.16435	1.39794	0.60206	1	0.845098	0.69897	2.22531	0.69897	0	0	0	0	0	0	0	0	0.69897	0	1.20412	1.9345	0	0	0.90309	0.69897	0	0.30103	0
Fal-S06	Moderate NEM	2	Moderate	Weak	Absent	-4	2	0	3.8	0.1	2.402	1.8	0.9792	24.5004	3.6	32.7148	19.1678	1.161	11.9342	2.49673	0.465951	0	2.38739	1.41497	0.30103	1.65321	0.90309	1.11394	2.45637	0.477121	0.30103	0.30103	0	0	1.07918	0.60206	0	0	0	0	0.30103	2.17609	0	0	0.30103	0.69897	0	1.04139	0
Fal-S07	Moderate NEM	3	Moderate	Weak	Absent	-6	3	0	3.8	0.1	2.402	1.8	0.9792	24.5004	5.4	32.73	19.28	1.0985	12.7185	2.60777	0.847735	0.0206784	2.50651	1.61278	0.69897	1.64345	1.60206	0.845098	2.54033	0.90309	0.30103	0.30103	1.50515	0	0.60206	0.845098	0	0	0.60206	0.30103	0.778151	2.25042	0	0	0.778151	0.69897	0.30103	1	0
Fal-S08	Moderate NEM	4	Moderate	Weak	Absent	-8	4	0	3.8	0.1	2.402	1.8	0.3264	8.1668	7.2	32.8904	20.463	0.593	7.61521	2.56086	0.593907	0	2.42651	1.70757	1.5682	1.14613	1.04139	1.60206	2.49415	0.778151	0	0.477121	0.30103	0	0.30103	0.69897	0	0	0	0	1	2.06446	0	0	0.30103	0.90309	0	1.04139	0
Fal-S09	Moderate NEM	4	Moderate	Weak	Absent	-8	4	0	3.8	0.1	2.402	1.8	0.3264	8.1668	7.2	33.1007	20.8094	0.259	2.50541	3.52871	0.710637	1.19105	3.44217	2.52375	1.70757	2.38382	1.63347	1.68124	3.51654	1.25527	0	0.69897	0.60206	0	0.30103	0.477121	0	0.30103	0	0	0.30103	1.98677	0	0	0	0.90309	0.30103	1.20412	0
Fal-S10	Moderate NEM	4	Moderate	Weak	Absent	-8	4	0	3.8	0.1	2.402	1.8	0.3264	8.1668	7.2	33.4217	20.809	0.76	9.55275	3.56436	0.241476	0	3.50745	2.38021	1.72428	2.16732	1.04139	1.47712	3.55303	1.54407	0	1.07918	0.30103	0	0	0.60206	0	0	0.30103	0	0.30103	1.63347	0	0	0.477121	0.778151	0.30103	1.17609	0
Fal-S11	Moderate NEM	3	Moderate	Weak	Absent	-6	3	0	3.8	0.1	2.402	1.8	0.6528	16.3336	5.4	33	20.44	0.645708	7.13776	2.32804	0.266661	0.884024	2.16435	1.6721	1.25527	0.60206	1.14613	1.17609	2.25285	0.69897	0	0.60206	0	0	0	0.30103	0	0.30103	0	0	0.60206	1.92428	0	0	0	0.69897	0	0.90309	0
Fal-S12	Moderate NEM	3	Moderate	Weak	Absent	-6	3	0	3.8	0.1	2.402	1.8	0.6528	16.3336	5.4	32.8507	20.1092	0.7515	9.54525	2.3269	0.201771	0	2.25042	1.17609	0.778151	1.11394	1.07918	0.845098	2.27875	0.477121	0	0.30103	0	0	0.30103	0.778151	0	0	0.30103	0	0.845098	2.07918	0	0	0.30103	0.60206	0	0.845098	0
Fal-S13	Moderate NEM	1	Moderate	Weak	Absent	-2	1	0	3.8	0.1	2.402	1.8	0.9792	24.5004	1.8	32.8645	19.0054	1.071	14.2007	2.29643	0.00191626	0	2.1959	1.32222	0	1.27875	1.5682	0.477121	2.19312	0	0	0.778151	1.5563	0	0.477121	0.90309	0	0	0	0	0.477121	1.63347	0	0	0.60206	0.60206	0	0.90309	0
Fal-S14	Moderate NEM	1	Moderate	Weak	Absent	-2	1	0	3.8	0.1	2.402	1.8	0.9792	24.5004	1.8	32.3545	19.1089	0.953	24.7912	2.50894	0.747059	0	2.34635	1.85126	1.04139	1.41497	1.97772	1.11394	2.25285	1.04139	0	0.30103	1.92942	0	1	0	0	0	0	0	0.69897	1.59106	0	0	0.69897	0.30103	0	0.30103	0
Fal-S15	Moderate NEM	2	Moderate	Weak	Absent	-4	2	0	3.8	0.1	2.402	1.8	0.9792	24.5004	3.6	33.1819	19.9233	0.761	8.99788	2.31847	0.0163904	0	2.20952	1.17609	0.954243	1.32222	1.39794	0.845098	2.21219	1	0	0.60206	1.23045	0	0.69897	0.69897	0	0	0	0	0.90309	1.77085	0	0	0	1	0	0.954243	0
Fal-S16	Moderate NEM	2	Moderate	Weak	Absent	-4	2	0	3.8	0.1	2.402	1.8	0.9792	24.5004	3.6	33.0886	19.7629	0.82	10.1626	2.34024	0.245156	0	2.28556	1.20412	0.778151	0.778151	0.69897	0.90309	2.30963	0.30103	0	0.30103	0	0	0.30103	0.60206	0	0	0	0	0.778151	2.17026	0	0	0	0.60206	0	0.60206	0
Fal-S17	Moderate NEM	3	Moderate	Weak	Absent	-6	3	0	3.8	0.1	2.402	1.8	0.6528	16.3336	5.4	32.8021	20.4469	0.478	5.74465	2.24493	0.480439	0	1.80618	1.90309	1.41497	0.845098	0.845098	1.14613	2.13033	1.20412	0	0	0	0	0	0.778151	0	0	0	0	0	1.47712	0	0	0	0.60206	0	0.477121	0
Fal-S18	Moderate NEM	3	Moderate	Weak	Absent	-6	3	0	3.8	0.1	2.402	1.8	0.6528	16.3336	5.4	33.4348	20.5098	0.45	5.30775	2.46998	0.0895579	0.862191	2.1959	2.04532	1.41497	0.69897	0.778151	1.20412	2.41162	1.14613	0.90309	0	0	0	0	0.477121	0	0	0	0	0.30103	1.83251	0	0	0	0.60206	0	0.954243	0
Fal-S19	Moderate NEM	4	Moderate	Weak	Absent	-8	4	0	3.8	0.1	2.402	1.8	0.3264	8.1668	7.2	33.7669	20.8502	0.166	3.72563	2.9472	0.773669	0	2.68395	2.51851	1.63347	1.57978	1.32222	1.51851	2.91062	1.25527	0.30103	0	0	0	0.30103	0.90309	0	0	0.90309	0	0	1.53148	0	0	0	0	0	0.778151	0
Fal-S20	Moderate NEM	4	Moderate	Weak	Absent	-8	4	0	3.8	0.1	2.402	1.8	0.3264	8.1668	7.2	32.9852	20.7109	0.287	3.66317	3.05142	0.304288	0	2.85612	2.4014	1.87506	1.94939	1.20412	1.66276	3.01072	1.61278	0	0.30103	0	0	0	0.60206	0	0	0.477121	0	0	1.64345	0	0	0	0.778151	0	0.477121	0
Fal-S21	Moderate NEM	4	Moderate	Weak	Absent	-8	4	0	3.8	0.1	2.402	1.8	0.3264	8.1668	7.2	33.3384	20.6088	0.377	5.3147	3.02768	0.178297	1.23045	2.90091	2.21748	1.66276	1.85733	1.39794	1.51851	3	1.25527	0.69897	0	0	0	0.30103	0	0	0	0.30103	0	0	1.6902	0	0	0.30103	0.477121	0	1	0
Fal-S22	Moderate NEM	4	Moderate	Weak	Absent	-8	4	0	3.8	0.1	2.402	1.8	0.3264	8.1668	7.2	33.6353	20.7957	0.22	2.51462	2.89252	0.432976	0	2.54654	2.34439	1.95424	2.08636	1.17609	1.86923	2.81889	1.4624	0	0	0	0	0.30103	0.30103	0	0	0.60206	0	0	0.90309	0	0.30103	0	0.845098	0	0.69897	0
Notes: Site groups were divided by distances from the Mouth of Hanjiang River. The assignment of monsoon intensity values was based on Hu et al., 2000. The intensities of ZFCW, SCSWW and DUW were defined based on Figure 1. Runoff was from the monthly runoff of Hanjiang River in Chaoan Site in《Gundong Water Resource Bulletin (2021)》 ( http://slt.gd.gov.cn/ attachment/0/498/498181/3998989.pdf ). TN…
[truncated: 9 more columns]
