# Supplementary material for: Coupled Hydrological and Biogeochemical Forcings Structure Phytoplankton Community Assembly in a Eutrophic Estuary
Source: Microorganisms. 2026 Jun 18;14(6):1363. doi: 10.3390/microorganisms14061363 (PMC13304156; doi:10.3390/microorganisms14061363)
Supplement: Supplementary file 1 [file microorganisms-14-01363-s001.zip › Table S1 List of identified phytoplankton species from Shantou Bay in 2021.xlsx]

## Sheet: Sheet1
Table S1 List of identified phytoplankton species from Shantou Bay in 2021
Species name	Taxa	Thermal Preference	Salinity Preference
Actinocyclus ehrenbergii	Bacillariophyceae	Eurythermal species	Coastal species
Actinocyclus sp.	Bacillariophyceae	Eurythermal species	Coastal species
Actinoptychus senarius	Bacillariophyceae	Eurythermal species	Coastal species
Actinoptychus triacriformis	Bacillariophyceae	Tropical species	Oceanic species
Actinoptychus trlingulatus	Bacillariophyceae	Warm-water species	Open sea species
Amphora marina	Bacillariophyceae	Eurythermal species	Coastal species
Asteromphalus cleveanus	Bacillariophyceae	Eurythermal species	Euryhaline
Asteromphalus flabellatus	Bacillariophyceae	Tropical species	Oceanic species
Aulacoseira granulata	Bacillariophyceae	Eurythermal species	Freshwater species
Aulacoseira granulata var. angustissima	Bacillariophyceae	Eurythermal species	Freshwater species
Aulacoseira spiralis	Bacillariophyceae	Eurythermal species	Freshwater species
Auliscus incertus	Bacillariophyceae	Warm-water species	Coastal species
Azpeitia nodulifera	Bacillariophyceae	Warm-water species	Coastal species
Bacteriastrum comosum	Bacillariophyceae	Warm-water species	Open sea species
Bacteriastrum hyalinum	Bacillariophyceae	Eurythermal species	Coastal species
Bacteriastrum mediterraneum	Bacillariophyceae	Warm-water species	Coastal species
Bacteriastrum minus	Bacillariophyceae	Warm-water species	Coastal species
Bellerochea horologicalis	Bacillariophyceae	Tropical species	Oceanic species
Bellerochea malleus	Bacillariophyceae	Eurythermal species	Euryhaline
Biddulphia grundleri	Bacillariophyceae	Eurythermal species	Coastal species
Biddulphia rhombus	Bacillariophyceae	Eurythermal species	Coastal species
Biddulphia sp.	Bacillariophyceae	Eurythermal species	Coastal species
Biddulphiella tridens	Bacillariophyceae	Warm-water species	Coastal species
Cerataulina pelagica	Bacillariophyceae	Warm-water species	Coastal species
Chaetoceros aequatoriale	Bacillariophyceae	Tropical species	Oceanic species
Chaetoceros affinis	Bacillariophyceae	Eurythermal species	Coastal species
Chaetoceros borealis	Bacillariophyceae	Eurythermal species	Oceanic species
Chaetoceros brevis	Bacillariophyceae	Warm-water species	Coastal species
Chaetoceros castracanei	Bacillariophyceae	Temperate species	Coastal species
Chaetoceros coarctatus	Bacillariophyceae	Warm-water species	Coastal species
Chaetoceros compressus	Bacillariophyceae	Eurythermal species	Euryhaline
Chaetoceros convolutus	Bacillariophyceae	Temperate species	Oceanic species
Chaetoceros curvisetus	Bacillariophyceae	Eurythermal species	Coastal species
Chaetoceros danicus	Bacillariophyceae	Temperate species	Coastal species
Chaetoceros debilis	Bacillariophyceae	Temperate species	Coastal species
Chaetoceros decipiens	Bacillariophyceae	Temperate species	Euryhaline
Chaetoceros decipiens f. singularis	Bacillariophyceae	Temperate species	Euryhaline
Chaetoceros densus	Bacillariophyceae	Temperate species	Oceanic species
Chaetoceros didymus	Bacillariophyceae	Temperate species	Coastal species
Chaetoceros indicus	Bacillariophyceae	Warm-water species	Open sea species
Chaetoceros knipowitschii	Bacillariophyceae	Eurythermal species	Brackish species
Chaetoceros laevis	Bacillariophyceae	Tropical species	Oceanic species
Chaetoceros lorenzianus	Bacillariophyceae	Warm-water species	Coastal species
Chaetoceros messanensis	Bacillariophyceae	Temperate species	Coastal species
Chaetoceros paradoxus	Bacillariophyceae	Warm-water species	Coastal species
Chaetoceros pendulus	Bacillariophyceae	Tropical species	Oceanic species
Chaetoceros peruvianus	Bacillariophyceae	Warm-water species	Open sea species
Chaetoceros pseudocurvisetus	Bacillariophyceae	Warm-water species	Coastal species
Chaetoceros saltans	Bacillariophyceae	Tropical species	Oceanic species
Chaetoceros sp.	Bacillariophyceae	Eurythermal species	Coastal species
Chaetoceros teres	Bacillariophyceae	Temperate species	Coastal species
Chaetoceros weissflogii	Bacillariophyceae	Warm-water species	Open sea species
Corethron criophilum	Bacillariophyceae	Eurythermal species	Euryhaline
Coscinodiscus apiculatus var. ambigus	Bacillariophyceae	Eurythermal species	Euryhaline
Coscinodiscus argus	Bacillariophyceae	Eurythermal species	Coastal species
Coscinodiscus asteromphalus	Bacillariophyceae	Eurythermal species	Euryhaline
Coscinodiscus asteromphalus var. pulchra	Bacillariophyceae	Warm-water species	Coastal species
Coscinodiscus bathyomphalus var. hispidus	Bacillariophyceae	Eurythermal species	Coastal species
Coscinodiscus centralis	Bacillariophyceae	Eurythermal species	Euryhaline
Coscinodiscus decrescens	Bacillariophyceae	Warm-water species	Coastal species
Coscinodiscus deformatus	Bacillariophyceae	Warm-water species	Coastal species
Coscinodiscus granii	Bacillariophyceae	Eurythermal species	Euryhaline
Coscinodiscus janischii	Bacillariophyceae	Warm-water species	Open sea species
Coscinodiscus jonesianus	Bacillariophyceae	Warm-water species	Coastal species
Coscinodiscus marginato-lineatus	Bacillariophyceae	Warm-water species	Coastal species
Coscinodiscus minor	Bacillariophyceae	Tropical species	Oceanic species
Coscinodiscus oculatus	Bacillariophyceae	Eurythermal species	Coastal species
Coscinodiscus oculus-iridis	Bacillariophyceae	Eurythermal species	Oceanic species
Coscinodiscus radiatus	Bacillariophyceae	Eurythermal species	Euryhaline
Coscinodiscus shantouensis	Bacillariophyceae	Warm-water species	Open sea species
Coscinodiscus sp.	Bacillariophyceae	Eurythermal species	Coastal species
Coscinodiscus subtilis	Bacillariophyceae	Eurythermal species	Euryhaline
Coscinodiscus suspectus	Bacillariophyceae	Tropical species	Oceanic species
Coscinodiscus tenuithecus	Bacillariophyceae	Eurythermal species	Coastal species
Coscinodiscus wailesii	Bacillariophyceae	Eurythermal species	Coastal species
Coscinosira polychorda	Bacillariophyceae	Temperate species	Coastal species
Cyclotella sp.	Bacillariophyceae	Eurythermal species	Coastal species
Cyclotella striata	Bacillariophyceae	Eurythermal species	Coastal species
Dactyliosolen fragilissimus	Bacillariophyceae	Warm-water species	Coastal species
Detonula delicatula	Bacillariophyceae	Eurythermal species	Euryhaline
Ditylum brightwelli	Bacillariophyceae	Temperate species	Coastal species
Ditylum sol	Bacillariophyceae	Warm-water species	Open sea species
Eucampia cornuta	Bacillariophyceae	Warm-water species	Coastal species
Eucampia zoodiacus	Bacillariophyceae	Temperate species	Coastal species
Eunotogramma debile	Bacillariophyceae	Warm-water species	Coastal species
Eunotogramma frauenfeldii	Bacillariophyceae	Warm-water species	Coastal species
Eunotogramma laevis	Bacillariophyceae	Warm-water species	Coastal species
Eupyxidicula turris	Bacillariophyceae	Eurythermal species	Coastal species
Guinardia delicatula	Bacillariophyceae	Temperate species	Coastal species
Guinardia flaccida	Bacillariophyceae	Tropical species	Open sea species
Guinardia striata	Bacillariophyceae	Eurythermal species	Euryhaline
Helicotheca tamesis	Bacillariophyceae	Temperate species	Coastal species
Hemiaulus chinensis	Bacillariophyceae	Warm-water species	Coastal species
Hemiaulus membranaceus	Bacillariophyceae	Warm-water species	Open sea species
Hyalodiscus subtilis	Bacillariophyceae	Eurythermal species	Coastal species
Lauderia annulata	Bacillariophyceae	Eurythermal species	Coastal species
Lauderia pumila	Bacillariophyceae	Warm-water species	Coastal species
Leptocylindrus danicus	Bacillariophyceae	Eurythermal species	Coastal species
Lithodesmium variabile	Bacillariophyceae	Warm-water species	Open sea species
Melosira lineata	Bacillariophyceae	Eurythermal species	Brackish species
Melosira moniliformis	Bacillariophyceae	Eurythermal species	Coastal species
Melosira sp.	Bacillariophyceae	Eurythermal species	Coastal species
Neocalyptrella robusta	Bacillariophyceae	Warm-water species	Coastal species
Odontella aurita	Bacillariophyceae	Temperate species	Coastal species
Odontella obtusa	Bacillariophyceae	Eurythermal species	Coastal species
Palmerina hardmaniana	Bacillariophyceae	Tropical species	Open sea species
Paralia sulcata	Bacillariophyceae	Eurythermal species	Coastal species
Planktoniella blanda	Bacillariophyceae	Warm-water species	Coastal species
Proboscia alata	Bacillariophyceae	Warm-water species	Open sea species
Proboscia indica	Bacillariophyceae	Temperate species	Euryhaline
Pseudictyota dubia	Bacillariophyceae	Warm-water species	Coastal species
Pseudosolenia calcar-avis	Bacillariophyceae	Warm-water species	Coastal species
Pyxidicula weyprechtii	Bacillariophyceae	Warm-water species	Coastal species
Rhizosolenia bergonii	Bacillariophyceae	Tropical species	Oceanic species
Rhizosolenia castracanei	Bacillariophyceae	Tropical species	Oceanic species
Rhizosolenia crassispina	Bacillariophyceae	Eurythermal species	Oceanic species
Rhizosolenia formosa	Bacillariophyceae	Warm-water species	Coastal species
Rhizosolenia hebetata	Bacillariophyceae	Warm-water species	Coastal species
Rhizosolenia hebetata f. semispina	Bacillariophyceae	Warm-water species	Coastal species
Rhizosolenia hyalina	Bacillariophyceae	Tropical species	Oceanic species
Rhizosolenia imbricata	Bacillariophyceae	Tropical species	Oceanic species
Rhizosolenia sinensis	Bacillariophyceae	Warm-water species	Coastal species
Rhizosolenia styliformis	Bacillariophyceae	Eurythermal species	Oceanic species
Skeletonema costatum	Bacillariophyceae	Eurythermal species	Euryhaline
Skeletonema sp.	Bacillariophyceae	Eurythermal species	Coastal species
Skeletonema tropicum	Bacillariophyceae	Tropical species	Open sea species
Stephanopyxis palmeriana	Bacillariophyceae	Warm-water species	Coastal species
Stephanopyxis turris	Bacillariophyceae	Temperate species	Coastal species
Sundstroemia setigera	Bacillariophyceae	Eurythermal species	Coastal species
Thalassionema frauenfeldii	Bacillariophyceae	Eurythermal species	Oceanic species
Thalassionema nitzschioides	Bacillariophyceae	Temperate species	Coastal species
Thalassiosira diporocyclus	Bacillariophyceae	Eurythermal species	Coastal species
Thalassiosira eccentrica	Bacillariophyceae	Eurythermal species	Coastal species
Thalassiosira exigua	Bacillariophyceae	Warm-water species	Coastal species
Thalassiosira leptopus	Bacillariophyceae	Warm-water species	Coastal species
Thalassiosira nordenski	Bacillariophyceae	Temperate species	Coastal species
Thalassiosira pacifica	Bacillariophyceae	Eurythermal species	Coastal species
Thalassiosira rotula	Bacillariophyceae	Temperate species	Coastal species
Thalassiosira subtilis	Bacillariophyceae	Eurythermal species	Coastal species
Thalassiothrix longissima	Bacillariophyceae	Tropical species	Oceanic species
Triceratium favus	Bacillariophyceae	Eurythermal species	Coastal species
Triceratium sp.	Bacillariophyceae	Eurythermal species	Coastal species
Trieres chinensis	Bacillariophyceae	Warm-water species	Open sea species
Trieres mobiliensis	Bacillariophyceae	Eurythermal species	Euryhaline
Trieres regia	Bacillariophyceae	Warm-water species	Open sea species
Trigonium formosum	Bacillariophyceae	Tropical species	Coastal species
Achnanthes brevipes	Bacillariophyceae	Eurythermal species	Coastal species
Achnanthes sp.	Bacillariophyceae	Eurythermal species	Coastal species
Alveus marinus	Bacillariophyceae	Warm-water species	Coastal species
Amphidinium spp.	Bacillariophyceae	Eurythermal species	Brackish species
Amphipentas juncta	Bacillariophyceae	Warm-water species	Coastal species
Amphora angusta	Bacillariophyceae	Eurythermal species	Coastal species
Amphora arenaria	Bacillariophyceae	Warm-water species	Coastal species
Amphora fluminensis	Bacillariophyceae	Warm-water species	Coastal species
Amphora mexicana	Bacillariophyceae	Tropical species	Coastal species
Amphora ovalis	Bacillariophyceae	Eurythermal species	Freshwater species
Amphora proteus	Bacillariophyceae	Eurythermal species	Coastal species
Amphora sp.	Bacillariophyceae	Eurythermal species	Coastal species
Asterionella japonica	Bacillariophyceae	Eurythermal species	Coastal species
Bacillaria paxillifera	Bacillariophyceae	Eurythermal species	Coastal species
Caloneis bacillaris	Bacillariophyceae	Eurythermal species	Freshwater species
Caloneis janischiana	Bacillariophyceae	Warm-water species	Coastal species
Caloneis platycephala	Bacillariophyceae	Warm-water species	Coastal species
Caloneis sp.	Bacillariophyceae	Eurythermal species	Coastal species
Campylodiscus birostratus	Bacillariophyceae	Warm-water species	Coastal species
Campylosira cymbelliformis	Bacillariophyceae	Temperate species	Coastal species
Climacodium frauenfeldianum	Bacillariophyceae	Tropical species	Oceanic species
Climacosphenia moniligera	Bacillariophyceae	Warm-water species	Coastal species
Cocconeis sp.	Bacillariophyceae	Eurythermal species	Coastal species
Coronia decora	Bacillariophyceae	Warm-water species	Coastal species
Cylindrotheca closterium	Bacillariophyceae	Eurythermal species	Brackish species
Cymbella affinis	Bacillariophyceae	Eurythermal species	Freshwater species
Cymbella tumida	Bacillariophyceae	Eurythermal species	Freshwater species
Diploneis bombus	Bacillariophyceae	Eurythermal species	Coastal species
Diploneis elliptica	Bacillariophyceae	Eurythermal species	Freshwater species
Diploneis fusca	Bacillariophyceae	Eurythermal species	Coastal species
Diploneis gemmata var. pristiophora	Bacillariophyceae	Warm-water species	Coastal species
Diploneis mereschkowskyi	Bacillariophyceae	Eurythermal species	Brackish species
Diploneis nitescens	Bacillariophyceae	Warm-water species	Coastal species
Diploneis novaeseelandiae	Bacillariophyceae	Warm-water species	Coastal species
Diploneis ovalis	Bacillariophyceae	Eurythermal species	Freshwater species
Diploneis schmidtii	Bacillariophyceae	Warm-water species	Coastal species
Diploneis smithii	Bacillariophyceae	Eurythermal species	Brackish species
Diploneis sp.	Bacillariophyceae	Eurythermal species	Coastal species
Diploneis splendida	Bacillariophyceae	Eurythermal species	Coastal species
Diploneis suspecta	Bacillariophyceae	Warm-water species	Coastal species
Diploneis zanzibarica	Bacillariophyceae	Warm-water species	Coastal species
Donkinia sp.	Bacillariophyceae	Eurythermal species	Coastal species
Fragilaria sp.	Bacillariophyceae	Eurythermal species	Coastal species
Grammatophora marina	Bacillariophyceae	Eurythermal species	Coastal species
Gyrodinium sp.	Bacillariophyceae	Eurythermal species	Coastal species
Gyrodinium spirale	Bacillariophyceae	Eurythermal species	Freshwater species
Gyrosigma acuminatum	Bacillariophyceae	Eurythermal species	Brackish species
Gyrosigma balticum	Bacillariophyceae	Eurythermal species	Coastal species
Gyrosigma balticum var. sinicum	Bacillariophyceae	Eurythermal species	Coastal species
Gyrosigma fasciola var. arcuata	Bacillariophyceae	Eurythermal species	Coastal species
Gyrosigma nodiferum	Bacillariophyceae	Eurythermal species	Freshwater species
Gyrosigma nodiferum var. latum	Bacillariophyceae	Eurythermal species	Brackish species
Gyrosigma rectum	Bacillariophyceae	Eurythermal species	Coastal species
Gyrosigrrm scalproides	Bacillariophyceae	Eurythermal species	Freshwater species
Halamphora exigua	Bacillariophyceae	Eurythermal species	Brackish species
Licmophora abbreviata	Bacillariophyceae	Eurythermal species	Coastal species
Licmophora californica Grunow	Bacillariophyceae	Warm-water species	Coastal species
Licmophora sp.	Bacillariophyceae	Eurythermal species	Coastal species
Lyrella lyra	Bacillariophyceae	Eurythermal species	Coastal species
Lyrella robertsiana	Bacillariophyceae	Warm-water species	Coastal species
Melosira discigera	Bacillariophyceae	Eurythermal species	Brackish species
Navicula directa	Bacillariophyceae	Eurythermal species	Coastal species
Navicula directa var. javanica	Bacillariophyceae	Warm-water species	Coastal species
Navicula longa	Bacillariophyceae	Temperate species	Coastal species
Navicula lyra var. insignis	Bacillariophyceae	Eurythermal species	Coastal species
Navicula sp.	Bacillariophyceae	Eurythermal species	Coastal species
Nitzschia fasciculata	Bacillariophyceae	Eurythermal species	Coastal species
Nitzschia fluminensis	Bacillariophyceae	Eurythermal species	Coastal species
Nitzschia insignis	Bacillariophyceae	Eurythermal species	Coastal species
Nitzschia lanceolata	Bacillariophyceae	Eurythermal species	Brackish species
Nitzschia longissima var. reversa	Bacillariophyceae	Eurythermal species	Coastal species
Nitzschia lorenziana	Bacillariophyceae	Eurythermal species	Brackish species
Nitzschia obtusa	Bacillariophyceae	Eurythermal species	Brackish species
Nitzschia scalpelliformis Grunow.	Bacillariophyceae	Eurythermal species	Brackish species
Nitzschia sigma	Bacillariophyceae	Temperate species	Coastal species
Nitzschia sigmoidea	Bacillariophyceae	Eurythermal species	Freshwater species
Nitzschia sp.	Bacillariophyceae	Eurythermal species	Coastal species
Petrodictyon gemma	Bacillariophyceae	Temperate species	Coastal species
Petrodictyon voigtii	Bacillariophyceae	Warm-water species	Coastal species
Pinnularia spp.	Bacillariophyceae	Eurythermal species	Coastal species
Pleurosigma acutum	Bacillariophyceae	Warm-water species	Coastal species
Pleurosigma aestuarii	Bacillariophyceae	Eurythermal species	Coastal species
Pleurosigma angulatum	Bacillariophyceae	Eurythermal species	Coastal species
Pleurosigma angulatum var. falcatum	Bacillariophyceae	Eurythermal species	Coastal species
Pleurosigma angulatum var.quadratum	Bacillariophyceae	Eurythermal species	Coastal species
Pleurosigma decorum	Bacillariophyceae	Warm-water species	Coastal species
Pleurosigma elongatum	Bacillariophyceae	Eurythermal species	Coastal species
Pleurosigma falx	Bacillariophyceae	Warm-water species	Coastal species
Pleurosigma finmarchicum	Bacillariophyceae	Eurythermal species	Coastal species
Pleurosigma formosum	Bacillariophyceae	Eurythermal species	Coastal species
Pleurosigma inflatum Shadbolt.	Bacillariophyceae	Warm-water species	Coastal species
Pleurosigma intermedium	Bacillariophyceae	Warm-water species	Coastal species
Pleurosigma normanii	Bacillariophyceae	Warm-water species	Coastal species
Pleurosigma pelagicum	Bacillariophyceae	Eurythermal species	Euryhaline
Pleurosigma salinarum	Bacillariophyceae	Eurythermal species	Brackish species
Pleurosigma sp.	Bacillariophyceae	Eurythermal species	Coastal species
Pondocystis sp.	Bacillariophyceae	Warm-water species	Coastal species
Psammodictyon panduriforme	Bacillariophyceae	Eurythermal species	Coastal species
Pseudo-nitzschia delicatissima	Bacillariophyceae	Temperate species	Coastal species
Pseudo-nitzschia pungens	Bacillariophyceae	Eurythermal species	Coastal species
Rhabdonema adriaticum	Bacillariophyceae	Temperate species	Coastal species
Rhopalodia constricta	Bacillariophyceae	Eurythermal species	Coastal species
Stauroneis sp.	Bacillariophyceae	Eurythermal species	Freshwater species
Surirella fastuosa	Bacillariophyceae	Eurythermal species	Brackish species
Surirella fastuosa f. cuneata	Bacillariophyceae	Eurythermal species	Coastal species
Surirella fastuosa var. suborbicularis	Bacillariophyceae	Eurythermal species	Coastal species
Surirella fluminensis	Bacillariophyceae	Eurythermal species	Coastal species
Surirella mexicana	Bacillariophyceae	Warm-water species	Coastal species
Surirella norvegica	Bacillariophyceae	Eurythermal species	Brackish species
Surirella recens	Bacillariophyceae	Eurythermal species	Brackish species
Surirella sp.	Bacillariophyceae	Eurythermal species	Coastal species
Tetramphora rhombica	Bacillariophyceae	Warm-water species	Coastal species
Trachyneis aspera	Bacillariophyceae	Eurythermal species	Coastal species
Trachyneis debyi	Bacillariophyceae	Eurythermal species	Brackish species
Trachyneis formosa	Bacillariophyceae	Warm-water species	Coastal species
Tryblioptychus cocconeiformis	Bacillariophyceae	Warm-water species	Coastal species
Ulnaria sp.	Bacillariophyceae	Eurythermal species	Coastal species
Akashiwo sanguinea	Dinophyta	Eurythermal species	Coastal species
Alecandrium tamarense	Dinophyta	Eurythermal species	Coastal species
Alexandrium affine	Dinophyta	Warm-water species	Coastal species
Amphiporoa sp.	Dinophyta	Eurythermal species	Euryhaline
Dinophysis acuninata	Dinophyta	Temperate species	Euryhaline
Dinophysis acutoides	Dinophyta	Tropical species	Oceanic species
Dinophysis caudata	Dinophyta	Warm-water species	Coastal species
Gambierdiscus toxicus	Dinophyta	Tropical species	Oceanic species
Gnoyaulax sphaeroidea	Dinophyta	Warm-water species	Coastal species
Gnoyaulax spinifera	Dinophyta	Eurythermal species	Euryhaline
Goniodoma polyedricum	Dinophyta	Tropical species	Oceanic species
Gonyaulax ovalis	Dinophyta	Tropical species	Oceanic species
Gonyaulax pacifica	Dinophyta	Warm-water species	Coastal species
Gonyaulax sp.	Dinophyta	Eurythermal species	Euryhaline
Gonyaulax verior	Dinophyta	Warm-water species	Open sea species
Gymnodinium impudicum	Dinophyta	Warm-water species	Coastal species
Gymnodinium sp.	Dinophyta	Warm-water species	Coastal species
Gyrodinium instriatum	Dinophyta	Eurythermal species	Coastal species
Gyrosigma sp.	Dinophyta	Eurythermal species	Coastal species
Gyrosigma spencerii	Dinophyta	Eurythermal species	Coastal species
Karenia breuis	Dinophyta	Eurythermal species	Coastal species
Karenia mikimotoi	Dinophyta	Eurythermal species	Coastal species
Katodinium sp.	Dinophyta	Eurythermal species	Coastal species
Lingulodinium sp.	Dinophyta	Warm-water species	Open sea species
Noctiluca scintillans	Dinophyta	Warm-water species	Coastal species
Ornithocercus thumii	Dinophyta	Tropical species	Oceanic species
Oxytoxum curvatum	Dinophyta	Tropical species	Oceanic species
Peridiniopsis quadridens	Dinophyta	Warm-water species	Open sea species
Phalacroma rotundatum	Dinophyta	Eurythermal species	Euryhaline
Podolampas palmipes	Dinophyta	Tropical species	Oceanic species
Polykrikos hartmannii	Dinophyta	Warm-water species	Coastal species
Pronoctiluca sp.	Dinophyta	Warm-water species	Coastal species
Prorocentrum compressum	Dinophyta	Eurythermal species	Euryhaline
Prorocentrum dentatum	Dinophyta	Eurythermal species	Euryhaline
Prorocentrum lenticulatum	Dinophyta	Tropical species	Open sea species
Prorocentrum lima	Dinophyta	Eurythermal species	Coastal species
Prorocentrum micans	Dinophyta	Eurythermal species	Euryhaline
Prorocentrum minimun	Dinophyta	Eurythermal species	Coastal species
Prorocentrum sigmoides	Dinophyta	Eurythermal species	Coastal species
Prorocentrum sp.	Dinophyta	Eurythermal species	Coastal species
Protopeidinium parcum	Dinophyta	Eurythermal species	Coastal species
Protoperidinium acanthophorum	Dinophyta	Eurythermal species	Oceanic species
Protoperidinium cepa	Dinophyta	Temperate species	Oceanic species
Protoperidinium conicum	Dinophyta	Warm-water species	Coastal species
Protoperidinium depressum	Dinophyta	Eurythermal species	Euryhaline
Protoperidinium fatulipes	Dinophyta	Tropical species	Oceanic species
Protoperidinium globulus	Dinophyta	Warm-water species	Open sea species
Protoperidinium grande	Dinophyta	Eurythermal species	Euryhaline
Protoperidinium oceanicum	Dinophyta	Warm-water species	Coastal species
Protoperidinium pellucidum	Dinophyta	Warm-water species	Coastal species
Protoperidinium pentagonum	Dinophyta	Eurythermal species	Euryhaline
Protoperidinium punctulatum	Dinophyta	Eurythermal species	Euryhaline
Protoperidinium pyriforme	Dinophyta	Temperate species	Coastal species
Protoperidinium quarnerense	Dinophyta	Tropical species	Oceanic species
Protoperidinium sp.	Dinophyta	Eurythermal species	Euryhaline
Protoperidinium sphaericum	Dinophyta	Tropical species	Oceanic species
Protoperidinium steinii	Dinophyta	Tropical species	Oceanic species
Protoperidinium subinerme	Dinophyta	Eurythermal species	Oceanic species
Protoperidinium subpyriforme	Dinophyta	Tropical species	Oceanic species
Pyrocystis gerbaultii	Dinophyta	Tropical species	Oceanic species
Pyrocystis lunula	Dinophyta	Tropical species	Oceanic species
Pyrocystis pseudonoctiluca	Dinophyta	Tropical species	Oceanic species
Pyrocystis rhompoides	Dinophyta	Tropical species	Oceanic species
Pyrophacus steinii	Dinophyta	Warm-water species	Open sea species
Schuettiella mitra	Dinophyta	Tropical species	Oceanic species
Scrippsiella acuminata	Dinophyta	Eurythermal species	Coastal species
Tripos furca var. eugrammum	Dinophyta	Warm-water species	Open sea species
Tripos breve	Dinophyta	Warm-water species	Open sea species
Tripos ehrenbergii	Dinophyta	Tropical species	Oceanic species
Tripos falcatiforme	Dinophyta	Tropical species	Oceanic species
Tripos falcatum	Dinophyta	Tropical species	Oceanic species
Tripos furca	Dinophyta	Warm-water species	Open sea species
Tripos furca var. nannofurca	Dinophyta	Tropical species	Oceanic species
Tripos fusus	Dinophyta	Eurythermal species	Euryhaline
Tripos kofoidii	Dinophyta	Warm-water species	Coastal species
Tripos lineatum	Dinophyta	Eurythermal species	Euryhaline
Tripos macroceros	Dinophyta	Temperate species	Euryhaline
Tripos muelleri	Dinophyta	Eurythermal species	Euryhaline
Tripos pentagonum	Dinophyta	Warm-water species	Coastal species
Tripos seta	Dinophyta	Warm-water species	Coastal species
Tripos setaceum	Dinophyta	Tropical species	Oceanic species
Tripos trichoceros	Dinophyta	Warm-water species	Coastal species
Tripos valtur	Dinophyta	Warm-water species	Coastal species
Dictyocha fibula	Chrysophyceae	Eurythermal species	Euryhaline
Distephanus speculum var. octonarium	Chrysophyceae	Eurythermal species	Euryhaline
Anabaena spp.	Cyanobacteria	Eurythermal species	Freshwater species
Chroococcus limneticus	Cyanobacteria	Eurythermal species	Freshwater species
Lyngbya sp.	Cyanobacteria	Eurythermal species	Freshwater species
Oscillatoria spp.	Cyanobacteria	Eurythermal species	Freshwater species
Spirulina spp.	Cyanobacteria	Eurythermal species	Freshwater species
Trichodesmium spp.	Cyanobacteria	Warm-water species	Coastal species
Euglena sp.	Euglenophyta	Eurythermal species	Freshwater species
Closterium sp.	Chlorophyta	Eurythermal species	Freshwater species
Pediastrum sp.	Chlorophyta	Eurythermal species	Freshwater species
Scenedesmus sp.	Chlorophyta	Eurythermal species	Freshwater species
Cryptomonas sp.	Crypsophyta	Eurythermal species	Freshwater species
Notes: thermal and salinity preference followed AlgaeBase (Guiry and Guiry, 2025) and Pacific microalgae guides (Chihara and Murano, 1997; Cheng et al, 2012,2013; Gao et al., 2013; Guo, 2003; Hu and Wei,2006; Xia, 2017;Tomas,1997; Yang et al., 2014,2016,2019) References Yang, S.M., Li, R.X., Dong, & S. G.(2014). Dinoflagellates in the China's Seas I (Prorocentrales, Dinophysiales). Beijing: China…
