# Supplementary material for: Coupled Hydrological and Biogeochemical Forcings Structure Phytoplankton Community Assembly in a Eutrophic Estuary
Source: Microorganisms. 2026 Jun 18;14(6):1363. doi: 10.3390/microorganisms14061363 (PMC13304156; doi:10.3390/microorganisms14061363)
Supplement: Supplementary file 1 [file microorganisms-14-01363-s001.zip › Table S2 marine phytoplankton species of Southeast China.xlsx]

## Sheet: Sheet1
Zones	annual	seaonal	Rf
Hangzhou Bay		133-230	Zhan et al., 2025
Shanmen Bay	191-204	72-139	Gao et al., 2022
Shansha Bay	115	39-85	Lin, 1993
Xiamen Bay	155		Lin et al., 1993
Dongsha Bay	126	59-83	Lin, 1996
Taiwan Strait	257-332	150-258	Lin & Yang, 2011; Ding et al., 2022
Pearl River Estuary	50-300	50-150	Qiu et al., 2010; Shen et al., 2011
Zhenjian Bay	66-179	18-95	Zeng et al., 2025
Sanya Bay	168	114-116	Zhou et al., 2009
The nearshore waters of Shantou Bay	154-159		Zhou et al., 2026
Shantou Bay	359	160-238	The study
Ding, X., Liu, J., Zhang, H., Ke, Z., Li, J., Liu, W., Li, K., Zhao, C., & Tan, Y. (2022). Phytoplankton Community Patterns in the Northeastern South China Sea: Implications of Intensified Kuroshio Intrusion During the 2015/16 El Niño. Journal of Geophysical Research: Oceans, 127(2). https://doi.org/10.1029/2021jc017998
Gao, Y., Jiang, Z., Chen, Y., Liu, J., Zhu, Y., Liu, X., Sun, Z., & Zeng, J. (2022). Spatial Variability of Phytoplankton and Environmental Drivers in the Turbid Sanmen Bay (East China Sea). Estuaries and Coasts, 45(8), 2519-2533. https://doi.org/10.1007/s12237-022-01104-7
Lin, G.-m., & Yang, Q.-l. (2011). Interdecadal Variation in Distribution Features of Phytoplanktonin the Taiwan Strait under Global Climate Change. Chinese Journal of Applied and Environmental Biology 17(5), 615-623. https://doi.org/10.3724/SP.J.1145.2011.00615
Lin, G.-M., Yang, Q.-L., & LIn, J.-M. (1993). Relationship between phytoplankton and environment factors in waters around Xiamen Island. Merine Sciencee Bulletin(6), 40-45. https://kns.cnki.net/kcms2/article/abstract?v=m07J8nP_wCFo1LGYEixIudQL9LuA0Y7QgF1TYcASzJLcwDbwMz1OXhOnO1bHyfjyC1Bk14MQbLw1TeiYVmP65TXP3iZ4jQJ4mIyPOHHwGhlv7BI6oiGIeViawzcpeWjN_FF6K0eA55WWsSRihJe74k66Rc9hwE5TdhuJYNa4oSO2WIwdignV…
Lin, J.-M. (1993). Distribution of phytoplankton in Shansan Bay, Fujian. Journal of Oceanography in Taiwan Strait, 12(4), 319-323.
Lin, J.-M. (1996). Distribution of phytoplankton in Dongshan Bay, Fujian. Journal of Oceanography in Taiwan Strait, 15(4), 357-362.
Qiu, D., Huang, L., Zhang, J., & Lin, S. (2010). Phytoplankton dynamics in and near the highly eutrophic Pearl River Estuary, South China Sea. Continental Shelf Research, 30(2), 177-186. https://doi.org/10.1016/j.csr.2009.10.015
Shen, P.-P., Li, G., Huang, L.-M., Zhang, J.-L., & Tan, Y.-H. (2011). Spatio-temporal variability of phytoplankton assemblages in the Pearl River estuary, with special reference to the influence of turbidity and temperature. Continental Shelf Research, 31(16), 1672-1681. https://doi.org/10.1016/j.csr.2011.07.002
Zeng, Z., Chen, F., Lao, Q., & Zhu, Q. (2025). Effects of Nutrients on the Phytoplankton Community Structure in Zhanjiang Bay. Journal of Marine Science and Engineering, 13(7). https://doi.org/10.3390/jmse13071202
Zhan, L., Zhang, M., Kang, B., Chen, H., Lin, C., Zhang, H., Yang, Z., Wang, B., Wang, D., Huang, W., Zeng, J., Zhu, Y., & Jiang, Z. (2025). Salinity and Turbidity Gradients Driven Spatial Heterogeneity of Phytoplankton Community in the Eutrophic Macrotidal Qiantang River‐Estuary‐Coastal Sea Continuum. Journal of Geophysical Research: Biogeosciences, 130(10). https://doi.org/10.1029/2025jg008945
Zhou, W., Li, T., Cai, C., Huang, L., Wang, H., Xu, J., Dong, J., & Zhang, S. (2009). Spatial and temporal dynamics of phytoplankton and bacterioplankton biomass in Sanya Bay, northern South China Sea. Journal of Environmental Sciences (China), 21(5), 595-603. https://doi.org/10.1016/s1001-0742(08)62313-x
Zhou, Z., Chen, Y., Tang, H., Xiao, G., Huang, H., & Ke, Z. (2026). Spatial and seasonal variations of the phytoplankton community under multiple stressors in the area around Nan'ao Island, northern South China Sea. Continental Shelf Research, 297. https://doi.org/10.1016/j.csr.2025.105625
